# Supplementary material for: Chd4 remodels chromatin to control retinal cell type specification and lineage termination
Source: Development. 2025 Sep 18;152(20):dev204697. doi: 10.1242/dev.204697 (PMC12517350; doi:10.1242/dev.204697)
Supplement: Table S3. — Genomic and Transcriptomic datasets. Tab 1: Differential gene expression in ‘Late RPCs’. Tab 2: Differential gene expression in all cells (pseudobulk). Tab 3: List of gene-proximal DARs as determined using the GREAT algorithm (McLean et al., 2010). Tab 4: Differential gene body accessibility as determined via LIMMA (Law et al., 2014). Tab 5: Gene list intersection for DEGs, gene proximal DARs, and cut&run peaks. [file develop-152-204697-TableS3.xlsx]

## Sheet: Late RPCs Chd4 cKO vs WT
	names	scores	logfoldchanges	pvals	pvals_adj
0	Mt1	15.502	2.47275	3.36438e-54	7.06183e-50
1	H3f3b	15.4306	0.476447	1.01889e-53	1.06932e-49
2	Lman1	12.2372	0.820159	1.96658e-34	8.25571e-31
3	Mt2	11.1382	2.83155	8.17436e-29	2.85966e-25
4	Rpl21	9.82181	0.858133	9.06987e-23	2.1153e-19
5	Mdk	9.2552	0.562312	2.13834e-20	3.74031e-17
6	H1f0	8.96834	0.663183	3.01019e-19	4.8603e-16
7	Apoe	8.49214	0.760314	2.02872e-17	2.50487e-14
8	Ptms	8.37812	0.613142	5.37817e-17	6.11219e-14
9	Tcfl5	7.92103	2.74237	2.35552e-15	2.14967e-12
10	Ifitm2	7.75687	1.30728	8.70524e-15	7.61345e-12
11	Ybx1	7.72918	0.184636	1.08242e-14	9.08799e-12
12	Igfbp2	7.59081	1.34875	3.17922e-14	2.56661e-11
13	Bex3	6.84845	0.408948	7.46541e-12	4.60879e-09
14	Crabp1	6.76552	1.70982	1.32828e-11	7.74463e-09
15	Ndufa4l2	6.7566	0.674514	1.41263e-11	8.01381e-09
16	Ptma	6.72166	0.118919	1.7967e-11	9.66991e-09
17	Slc6a13	6.68629	2.6251	2.28892e-11	1.17182e-08
18	Gnas	6.5455	0.259724	5.92964e-11	2.82871e-08
19	Tmsb4x	6.39658	0.219335	1.58892e-10	7.41141e-08
20	Cox6b2	6.38575	1.31657	1.70563e-10	7.65608e-08
21	Cdkn1a	6.38497	1.04253	1.71432e-10	7.65608e-08
22	Tubb2b	6.2403	0.583739	4.36721e-10	1.87077e-07
23	Ctsl	6.07474	0.430007	1.24187e-09	4.82718e-07
24	Bex1	5.94249	0.562584	2.80729e-09	1.05223e-06
25	Ttc3	5.7767	0.444728	7.61792e-09	2.57904e-06
26	Aldoa	5.76363	0.640671	8.23213e-09	2.74274e-06
27	Map1b	5.72974	0.316498	1.00584e-08	3.29883e-06
28	Chd3	5.60144	0.999985	2.12573e-08	6.28438e-06
29	Cirbp	5.56152	0.298118	2.67437e-08	7.79653e-06
30	Hsp90aa1	5.36398	0.121147	8.14068e-08	2.19068e-05
31	Rbp1	5.15476	0.478379	2.53953e-07	6.50057e-05
32	Necab2	5.13027	1.43362	2.89325e-07	7.14462e-05
33	Syt1	5.04555	0.731813	4.52227e-07	0.000106654
34	Igf2	4.89003	2.23413	1.00822e-06	0.000220443
35	Maged1	4.76185	0.434434	1.91826e-06	0.000391652
36	Tceal9	4.75274	0.270958	2.00676e-06	0.000405019
37	Serpine2	4.7334	0.576942	2.20788e-06	0.000441366
38	Ppp1r14b	4.66382	0.290362	3.10397e-06	0.000608901
39	Rax	4.6424	0.309574	3.44381e-06	0.000657142
40	Gm1673	4.62806	0.374689	3.69113e-06	0.000697988
41	Nnat	4.57973	0.3059	4.65573e-06	0.000872534
42	Tle1	4.57356	0.449881	4.79503e-06	0.000890688
43	Snhg11	4.50526	2.66387	6.6293e-06	0.00115958
44	Fjx1	4.3958	0.810754	1.10367e-05	0.00183857
45	Gm42418	4.26273	0.360892	2.01944e-05	0.00323574
46	Ptov1	4.25767	0.298791	2.06572e-05	0.00328481
47	Chd5	4.20986	2.42988	2.5553e-05	0.00400267
48	Cdv3	4.13723	0.305329	3.5152e-05	0.00527664
49	Cotl1	4.13696	0.555987	3.51944e-05	0.00527664
50	Pkm	4.12743	0.196317	3.66836e-05	0.00542245
51	Tuba1a	4.08315	0.159523	4.4429e-05	0.00650222
52	Scg5	4.08222	0.495343	4.46079e-05	0.00650222
53	Hsp90ab1	4.05387	0.0879071	5.03766e-05	0.0072425
54	Abracl	4.02943	0.41213	5.59114e-05	0.00798354
55	H2-Q7	3.99608	1.85484	6.44011e-05	0.00913364
56	Sms	3.97756	0.26166	6.96246e-05	0.00955176
57	Marcksl1	3.95892	0.230773	7.52907e-05	0.0101451
58	Jund	3.95857	0.266006	7.53998e-05	0.0101451
59	Egfl7	3.95079	1.14169	7.78928e-05	0.0104138
60	Cd63	3.9406	0.345588	8.12797e-05	0.0107979
61	Mif	3.93322	0.123665	8.38172e-05	0.0110649
62	Gng5	3.9173	0.134625	8.95475e-05	0.0117475
63	Shisa2	3.88235	0.581331	0.000103452	0.0134041
64	mt-Nd1	3.83363	0.120386	0.000126268	0.015776
65	Crabp2	3.81081	0.994861	0.000138511	0.0170021
66	Ldha	3.80035	0.263963	0.000144489	0.0175308
67	Kif5c	3.78511	0.594076	0.00015364	0.018534
68	Mettl9	3.77956	0.266903	0.000157104	0.0188435
69	Hes5	3.75794	0.323528	0.000171318	0.0203738
70	Basp1	3.73772	0.178214	0.000185698	0.0217754
71	Gm30382	3.69999	1.50731	0.00021561	0.0247303
72	Ndufv3	3.69644	0.31429	0.00021864	0.0249416
73	Gad2	3.64349	0.695376	0.000268969	0.0299094
74	Atox1	3.64043	0.389941	0.000272185	0.0300693
75	Igfbp4	3.58574	0.336687	0.000336121	0.0363669
76	Ube2m	3.57931	0.402972	0.000344499	0.0370823
77	Ccnd1	3.57767	0.102024	0.00034667	0.0371255
78	Psip1	3.56649	0.0890225	0.000361797	0.0383542
79	Col9a3	3.558	0.356604	0.000373687	0.0390233
80	Cst3	3.52478	0.175735	0.000423831	0.043555
81	Sec61g	3.52381	0.136645	0.000425382	0.043555
82	Abhd8	3.51662	0.647653	0.000437072	0.0445347
83	Rrm2	3.50335	0.397547	0.000459445	0.0463641
84	Bnip3l	3.49091	0.257579	0.000481385	0.0476617
85	Morf4l1	3.47965	0.14777	0.000502061	0.0492442
86	Cldn5	3.46928	2.30893	0.000521847	0.050711
87	Mab21l2	3.44134	0.382077	0.000578849	0.0557341
88	Nsg1	3.38978	0.530281	0.00069949	0.0661365
89	Gkap1	3.36989	0.27354	0.000751995	0.0699257
90	Fgf15	3.36762	0.40648	0.000758198	0.0701082
91	Dnaja1	3.35782	0.165375	0.000785594	0.0720071
92	C1qtnf4	3.32432	1.0934	0.000886328	0.0798456
93	Hmgb3	3.2937	0.139496	0.000988786	0.0868394
94	Spint2	3.29031	0.488684	0.00100077	0.0875255
95	Limd2	3.24938	0.749418	0.00115656	0.0978877
96	Sumo3	3.229	0.263138	0.00124222	0.104296
97	Gm47283	3.20612	0.309382	0.00134537	0.11031
98	Cct4	3.20311	0.26803	0.0013595	0.111035
99	Ndufa13	3.19568	0.256645	0.00139501	0.113493
100	Tmeff1	3.18818	0.994228	0.00143171	0.11572
101	Chchd10	3.18673	0.790844	0.00143891	0.11572
102	Eif5a	3.15311	0.139931	0.0016154	0.127471
103	Rrp1	3.13362	0.326902	0.00172667	0.134827
104	Tceal8	3.12446	0.375319	0.00178134	0.136961
105	Ndufa12	3.11989	0.21192	0.00180917	0.138593
106	Uqcc2	3.09381	0.476927	0.00197603	0.149197
107	Uchl1	3.08603	0.496918	0.00202846	0.151846
108	Mrfap1	3.08484	0.129748	0.00203661	0.151846
109	Psmc5	3.08434	0.363784	0.00204004	0.151846
110	Svbp	3.07518	0.43427	0.00210376	0.154398
111	Trim35	3.06095	0.419246	0.00220632	0.159692
112	Zic1	3.0566	0.40654	0.00223863	0.161474
113	Cd24a	3.05219	0.605069	0.00227177	0.163303
114	Lrp1	3.05041	0.929783	0.00228528	0.163713
115	Cd1d1	3.04734	0.417528	0.0023088	0.163989
116	Hs6st2	3.04661	1.15169	0.00231438	0.163989
117	Pts	2.99961	0.617425	0.00270321	0.187507
118	Gatad2a	2.98959	0.606801	0.00279352	0.192249
119	Atp6v0c	2.9694	0.160635	0.00298379	0.202685
120	2024-09-04	2.96124	0.516072	0.00306398	0.206259
121	Cdkn1c	2.95917	0.695292	0.00308468	0.206861
122	1700003F12Rik	2.95469	1.14871	0.00312979	0.209217
123	Cd81	2.92412	0.168974	0.00345432	0.225876
124	Atp5g3	2.91857	0.195704	0.00351639	0.228511
125	Taldo1	2.89889	0.215892	0.00374492	0.241864
126	Socs2	2.89147	0.665014	0.00383444	0.246886
127	Gm5914	2.888	0.481106	0.00387704	0.248866
128	Dpy19l1	2.88419	0.39156	0.00392417	0.251123
129	Ppa2	2.87222	0.454741	0.00407604	0.258704
130	Acyp2	2.86674	0.677112	0.00414727	0.262202
131	Pgam1	2.8517	0.16796	0.0043486	0.273285
132	Bex4	2.84795	0.297039	0.00440018	0.274881
133	Mtss1	2.84339	0.758828	0.00446368	0.277197
134	Luzp2	2.83794	0.934669	0.00454053	0.279927
135	Arl6ip6	2.83656	0.288991	0.00456024	0.279927
136	Oip5os1	2.8317	0.277529	0.00463008	0.282516
137	Elmod1	2.81751	1.0186	0.00483971	0.290244
138	Nxph4	2.81093	0.984455	0.00493988	0.292904
139	Ugt8a	2.80305	1.01324	0.00506223	0.29802
140	Tnnt2	2.79828	1.05086	0.00513761	0.300482
141	Pgk1	2.79513	0.197639	0.00518787	0.301406
142	Tra2a	2.77323	0.190591	0.00555025	0.312159
143	Thap11	2.77308	0.572154	0.0055529	0.312159
144	H2-D1	2.77254	0.894789	0.00556205	0.312159
145	Tbrg1	2.75883	0.350028	0.00580078	0.321262
146	Smoc1	2.75797	1.49999	0.00581614	0.321265
147	Bax	2.75396	0.312301	0.00588788	0.323953
148	Ly6e	2.75353	1.11985	0.00589566	0.323953
149	Fez1	2.74985	0.55474	0.0059623	0.325062
150	Crip1	2.74893	0.890789	0.00597899	0.325127
151	Rbm3	2.74591	0.0319459	0.00603439	0.326775
152	Zeb2	2.74558	0.208214	0.00604044	0.326775
153	Maged2	2.73476	0.575254	0.0062426	0.334266
154	Rtn1	2.72874	0.343183	0.00635761	0.338696
155	Ftl1	2.70358	0.088096	0.00685972	0.359066
156	Ranbp1	2.699	0.0940349	0.00695485	0.362206
157	Ndufa4	2.69836	0.134739	0.00696823	0.362206
158	Arid4b	2.6982	0.245603	0.00697148	0.362206
159	Polr1d	2.69184	0.184893	0.00710584	0.367864
160	Brd1	2.68597	0.211471	0.00723203	0.37115
161	Hspa8	2.68464	0.0531523	0.00726089	0.371722
162	Pfn1	2.67231	0.188375	0.00753305	0.384717
163	App	2.67117	0.356799	0.0075587	0.38509
164	Aig1	2.66671	0.511639	0.00765972	0.389292
165	Tubb3	2.64317	0.927477	0.00821333	0.409269
166	Tmem223	2.64315	0.302297	0.00821375	0.409269
167	Pea15a	2.64245	0.300828	0.00823096	0.409269
168	Prmt1	2.6346	0.175253	0.00842367	0.415054
169	Arglu1	2.63111	0.132298	0.0085107	0.41836
170	Impad1	2.6145	0.311645	0.00893587	0.433173
171	Mcm2	2.61104	0.345485	0.0090267	0.436568
172	Zwint	2.5972	0.266435	0.0093988	0.453519
173	Sox2	2.59305	0.179809	0.00951292	0.457973
174	Pcbp4	2.57976	0.198995	0.00988696	0.470584
175	H1fx	2.57587	0.155944	0.00999885	0.474832
176	Clic4	2.57198	0.335199	0.0101119	0.478036
177	Fgf9	2.56607	0.193162	0.0102858	0.482997
178	Fxn	2.5585	0.475914	0.0105125	0.489823
179	Gpi1	2.5581	0.279251	0.0105245	0.489823
180	Bhlhe22	2.54944	0.654842	0.0107895	0.501045
181	Gm13889	2.54642	0.928298	0.0108835	0.503182
182	Phip	2.54243	0.164379	0.0110086	0.507849
183	Map1lc3a	2.53608	0.326462	0.0112101	0.512178
184	Elob	2.5348	0.139214	0.0112511	0.512178
185	Id3	2.53411	0.237114	0.0112733	0.512178
186	Calm1	2.52912	0.0883849	0.011435	0.513598
187	Elavl3	2.52861	1.40352	0.0114514	0.513598
188	Sfrp2	2.50763	0.414588	0.0121543	0.538515
189	Adgrl3	2.50744	0.351088	0.0121608	0.538515
190	Timm8b	2.49228	0.217715	0.0126924	0.557352
191	Taok1	2.48734	0.331792	0.0128702	0.562802
192	Rab6b	2.48501	0.600138	0.0129548	0.565327
193	Nt5c3b	2.48349	0.54196	0.0130103	0.566569
194	Ndufa1	2.47666	0.243632	0.0132618	0.571592
195	Ywhae	2.46923	0.075967	0.0135405	0.582408
196	Cct3	2.45447	0.16517	0.0141093	0.604398
197	Rab14	2.45205	0.148616	0.0142046	0.607238
198	Nfyb	2.44273	0.247717	0.0145766	0.615617
199	Erp29	2.43527	0.23724	0.0148809	0.625951
200	Mmp14	2.43333	0.513966	0.0149607	0.628049
201	As3mt	2.42797	0.676075	0.0151835	0.636132
202	Lonrf2	2.42135	0.423097	0.0154629	0.64398
203	Mzt1	2.41461	0.284136	0.015752	0.653533
204	Manf	2.41383	0.130236	0.0157857	0.653533
205	Dnajc9	2.40713	0.137283	0.0160786	0.664142
206	Phc2	2.40547	0.278255	0.0161518	0.664756
207	Tmed2	2.38447	0.149433	0.0171038	0.696768
208	Ier5	2.38417	0.272654	0.0171175	0.696768
209	Rest	2.38393	0.263855	0.0171287	0.696768
210	Fzd5	2.37883	0.253906	0.0173675	0.705114
211	H19	2.37037	1.54767	0.0177705	0.718697
212	Wfdc2	2.35851	1.85145	0.0183486	0.733256
213	Prdx4	2.35486	0.148532	0.0185296	0.73802
214	Ivns1abp	2.34506	0.253426	0.0190239	0.754328
215	Dbn1	2.33649	0.281977	0.0194658	0.766898
216	Hint1	2.33307	0.0813065	0.0196447	0.772175
217	Nt5c	2.33151	0.585344	0.0197264	0.773031
218	Slc38a2	2.32546	0.226854	0.0200473	0.780691
219	Adam23	2.32218	0.535221	0.0202234	0.783189
220	Fezf2	2.31853	0.784712	0.0204205	0.789366
221	Ppm1g	2.31568	0.280157	0.0205758	0.793908
222	Hmgn3	2.30683	0.179267	0.0210643	0.806825
223	Pgp	2.3033	0.215236	0.0212618	0.812353
224	Cmpk1	2.29371	0.299969	0.0218071	0.82776
225	Rnf227	2.28923	0.435835	0.0220657	0.83302
226	Eif3e	2.28844	0.146646	0.0221119	0.833266
227	Ccdc47	2.28325	0.343425	0.0224154	0.842443
228	Cspg5	2.28291	0.114003	0.0224357	0.842443
229	Hmga2	2.27683	0.847422	0.0227967	0.854182
230	Srsf9	2.27627	0.150094	0.0228297	0.854182
231	Evl	2.27249	0.335761	0.0230571	0.861155
232	Fam162a	2.25263	0.339856	0.0242826	0.895684
233	Fhl1	2.23287	0.280338	0.0255573	0.920152
234	Khdrbs3	2.22435	0.0992732	0.0261248	0.932584
235	Tmsb10	2.21941	0.0790999	0.0264589	0.939968
236	Fbrsl1	2.21695	0.635922	0.0266262	0.944061
237	Snx3	2.20581	0.188335	0.0273976	0.963152
238	Anp32b	2.2052	0.174471	0.02744	0.963152
239	Minar2	2.20161	0.313037	0.0276931	0.96558
240	mt-Co2	2.19843	0.0955667	0.0279188	0.969392
241	Maz	2.1971	0.157179	0.0280137	0.969392
242	Nectin3	2.19682	0.199436	0.0280334	0.969392
243	Serp2	2.18821	1.91844	0.0286542	0.987606
244	Cadm4	2.18479	0.794601	0.0289043	0.992965
245	Pbx4	2.18085	0.643762	0.0291946	0.99935
246	Klhdc8b	2.17852	1.12082	0.0293677	1
247	Glud1	2.16726	0.439307	0.0302148	1
248	Gucy1b1	2.16403	0.981241	0.0304619	1
249	Ptpn1	2.15993	0.402331	0.0307777	1
250	Elovl4	2.15096	0.408137	0.031479	1
251	Mdh2	2.1454	0.156197	0.0319209	1
252	Cox16	2.14386	0.233823	0.032044	1
253	Mff	2.14377	0.163818	0.0320509	1
254	Pou2f1	2.14148	0.40855	0.0322357	1
255	Ppp1ca	2.14146	0.116441	0.0322371	1
256	Mir9-3hg	2.14132	1.38983	0.0322482	1
257	Mboat2	2.13895	0.461063	0.0324395	1
258	Tspan13	2.13878	0.254895	0.0324535	1
259	Fkbp1a	2.13812	0.166669	0.0325068	1
260	Mcam	2.13729	0.636268	0.0325741	1
261	Api5	2.13475	0.204196	0.0327812	1
262	Cxadr	2.1337	0.738815	0.0328675	1
263	Actr3	2.12915	0.221632	0.0332416	1
264	Gspt1	2.12841	0.205516	0.0333031	1
265	Prr13	2.1263	0.395694	0.0334782	1
266	Mest	2.11004	0.252394	0.0348552	1
267	Srsf2	2.1085	0.0563229	0.0349879	1
268	4930447C04Rik	2.10601	0.580051	0.0352035	1
269	Stim1	2.10212	0.85368	0.0355427	1
270	Cox6c	2.09692	0.0551159	0.0360008	1
271	Unc119	2.09344	0.411108	0.0363095	1
272	Prph	2.0921	2.08628	0.0364299	1
273	Mthfd2l	2.0913	0.28228	0.0365011	1
274	S100a10	2.08591	0.358443	0.0369869	1
275	Retreg2	2.08418	0.415382	0.0371438	1
276	Trim28	2.07409	0.183921	0.0380713	1
277	G3bp2	2.07371	0.212743	0.0381066	1
278	Gskip	2.07032	0.641567	0.0384225	1
279	Tpgs2	2.06914	0.63622	0.0385326	1
280	Cenps	2.06308	0.412392	0.0391053	1
281	Aktip	2.06102	0.377736	0.0393011	1
282	Eml5	2.05831	0.38672	0.0395607	1
283	Gt(ROSA)26Sor	2.05639	0.421116	0.0397451	1
284	Tcf25	2.05255	0.237084	0.0401161	1
285	Ywhab	2.04832	0.148634	0.040529	1
286	Cct2	2.03522	0.104334	0.0418292	1
287	Aldh1a1	2.0306	0.409509	0.0422955	1
288	Tmem267	2.02839	0.942943	0.0425206	1
289	Nup62cl	2.02688	2.00959	0.0426742	1
290	Adam12	2.02262	1.25885	0.0431128	1
291	Npdc1	2.02151	0.697395	0.0432271	1
292	Med4	2.02108	0.209914	0.0432718	1
293	Mesd	2.01489	0.412176	0.0439162	1
294	Nrd1	2.01247	0.307047	0.0441704	1
295	Atp6v1f	2.01173	0.20334	0.0442487	1
296	Lamp1	2.00789	0.162499	0.044655	1
297	Thra	2.00633	0.256378	0.0448206	1
298	Efcab2	2.00616	0.989186	0.044839	1
299	Gm15417	2.00466	0.649453	0.0449997	1
300	Agfg1	2.00402	0.385166	0.0450681	1
301	Ncbp3	1.9989	0.552163	0.0456189	1
302	Gjc1	1.99491	0.224809	0.0460527	1
303	Tkt	1.99465	0.150422	0.046081	1
304	Camk2d	1.99227	0.246023	0.046342	1
305	Idnk	1.9918	0.630741	0.0463932	1
306	Rae1	1.99178	0.356464	0.0463951	1
307	Prpf39	1.9885	0.343256	0.0467567	1
308	Ube2v1	1.9867	0.292916	0.0469557	1
309	Tm2d2	1.97934	0.262927	0.0477781	1
310	Ctnnb1	1.97737	0.135348	0.0480002	1
311	Fxyd6	1.97401	0.239314	0.0483802	1
312	Vps36	1.9707	0.210739	0.0487588	1
313	Ensa	1.96871	0.208368	0.0489867	1
314	Ap2m1	1.96679	0.181849	0.0492075	1
315	Hnrnpdl	1.96352	0.0496271	0.0495855	1
316	Tle5	1.95981	0.149907	0.0500184	1
317	Ywhah	1.95832	0.148191	0.0501925	1
318	Hey1	1.95061	0.600577	0.0511033	1
319	Rap1b	1.94321	0.231844	0.0519903	1
320	Dpysl5	1.93927	1.31767	0.0524681	1
321	Ralgps2	1.93464	0.112385	0.0530343	1
322	Ppp1cb	1.93397	0.217569	0.0531172	1
323	Pth1r	1.93035	1.04273	0.0535629	1
324	Sox9	1.92195	0.216509	0.0546114	1
325	Ly6h	1.91012	1.80854	0.0561183	1
326	Tpi1	1.89783	0.157954	0.0577189	1
327	Nrep	1.89078	0.585784	0.0586544	1
328	Ap1s2	1.89062	0.663315	0.0586752	1
329	Eif3g	1.89036	0.248591	0.0587098	1
330	Gnb2	1.88825	0.0898872	0.0589922	1
331	Arpc5l	1.88754	0.191241	0.0590873	1
332	Eef1g	1.88326	0.142089	0.0596656	1
333	Cnp	1.8771	0.257334	0.0605039	1
334	Ufl1	1.86834	0.429322	0.0617146	1
335	Mapk12	1.86723	0.694898	0.0618689	1
336	Cpne5	1.86635	1.22629	0.061992	1
337	Hells	1.86481	0.19954	0.0622074	1
338	Rala	1.85643	0.184095	0.063392	1
339	Cers4	1.85552	0.548844	0.0635226	1
340	Rbm26	1.85533	0.204953	0.0635497	1
341	Pole4	1.85481	0.321545	0.0636237	1
342	Ube2e1	1.84969	0.187976	0.064358	1
343	Nlgn2	1.84259	0.962098	0.0653892	1
344	C130073E24Rik	1.8405	1.05042	0.0656954	1
345	Gde1	1.83215	0.248902	0.0669293	1
346	Eprs	1.82966	0.176152	0.0673009	1
347	Adgrl2	1.82961	0.267251	0.0673086	1
348	Isyna1	1.82358	0.60215	0.0682162	1
349	Atp5k	1.8186	0.168206	0.0689728	1
350	Son	1.81753	0.064866	0.0691366	1
351	2510009E07Rik	1.81737	0.659036	0.0691604	1
352	Plekha1	1.81393	0.269788	0.0696883	1
353	Ttc9	1.81388	0.732699	0.0696963	1
354	Camta1	1.80883	0.133833	0.070477	1
355	Tnni1	1.80104	2.02405	0.0716969	1
356	Hras	1.79946	0.243345	0.0719452	1
357	Bag1	1.7986	0.215925	0.0720819	1
358	Ube2q1	1.79236	0.322838	0.0730751	1
359	Cnot6	1.79179	0.181672	0.0731665	1
360	Psma3	1.78714	0.101799	0.0739146	1
361	Ppp1cc	1.78702	0.117724	0.0739342	1
362	Scd2	1.78631	0.109224	0.0740488	1
363	Baiap2	1.78547	1.0326	0.0741859	1
364	Ndn	1.78522	0.167133	0.0742252	1
365	Map7d1	1.78493	0.469934	0.0742728	1
366	Ddrgk1	1.78	0.256294	0.0750754	1
367	Pdlim1	1.77727	0.398165	0.0755234	1
368	Psma7	1.77596	0.102414	0.0757397	1
369	Xpo1	1.77297	0.264459	0.0762339	1
370	Zfand5	1.76932	0.173242	0.0768402	1
371	Cfap20	1.76924	0.180206	0.0768546	1
372	Lonp2	1.76775	0.722532	0.0771029	1
373	Ptprz1	1.76751	0.167601	0.0771433	1
374	Ncor1	1.76555	0.106534	0.0774707	1
375	Tacc1	1.76528	0.27333	0.0775171	1
376	Kcnmb4	1.76332	0.92885	0.0778458	1
377	Epha3	1.76244	0.31569	0.0779945	1
378	Tor1a	1.75919	0.354333	0.0785446	1
379	Msh6	1.75918	0.380976	0.0785476	1
380	Dmc1	1.75862	0.929745	0.0786415	1
381	Nkd1	1.75852	0.436508	0.0786591	1
382	Cdo1	1.75112	1.48522	0.0799249	1
383	Wsb2	1.7482	0.454925	0.0804292	1
384	Smdt1	1.74768	0.141623	0.080519	1
385	Polr3f	1.74594	0.39316	0.0808219	1
386	Mtch1	1.74395	0.113827	0.0811679	1
387	Trappc4	1.74338	0.225175	0.0812674	1
388	Srm	1.73821	0.396015	0.0821736	1
389	Hnrnpd	1.73268	0.0502458	0.0831525	1
390	Tecr	1.73166	0.159791	0.083334	1
391	Etfa	1.73151	0.274463	0.0833617	1
392	Ostc	1.73069	0.13257	0.0835066	1
393	Casp3	1.72781	0.232594	0.084023	1
394	Cebpb	1.72532	0.892784	0.0844703	1
395	Rbm27	1.72368	0.25485	0.0847664	1
396	Dyrk3	1.72157	0.500225	0.085148	1
397	Dnaaf2	1.71483	0.340794	0.0863771	1
398	Mrps28	1.71147	0.282447	0.0869938	1
399	Lgals1	1.7109	0.62857	0.0870991	1
400	Zcchc18	1.70741	0.405048	0.0877456	1
401	Bcl11a	1.70527	0.676151	0.0881444	1
402	Mrps16	1.70276	0.280142	0.0886126	1
403	Mbp	1.70053	0.727303	0.0890308	1
404	Arl4c	1.69538	0.580598	0.090003	1
405	Setd3	1.69269	0.261792	0.0905153	1
406	Ntng1	1.69053	0.930726	0.0909275	1
407	Pja1	1.68937	0.384434	0.0911491	1
408	Hnrnpk	1.68785	0.024838	0.0914407	1
409	Eif6	1.68155	0.179892	0.0926552	1
410	Tusc3	1.67684	0.213223	0.0935745	1
411	Emid1	1.67597	1.31142	0.0937436	1
412	Cycs	1.67556	0.301974	0.0938249	1
413	Sox11	1.67207	0.0484887	0.0945113	1
414	Nme1	1.67127	0.114487	0.0946681	1
415	Vapa	1.67077	0.0844773	0.0947671	1
416	Gng3	1.66925	0.550586	0.0950681	1
417	Mrpl33	1.66923	0.158671	0.0950715	1
418	Psma6	1.6692	0.149978	0.0950783	1
419	Mex3b	1.66909	0.484687	0.0950989	1
420	Hmgn1	1.66711	0.0161139	0.0954934	1
421	P4hb	1.66106	0.213842	0.0967021	1
422	Atp6v0e	1.65798	0.302572	0.0973215	1
423	Ssbp2	1.65789	0.144791	0.097339	1
424	Usp22	1.65741	0.288666	0.0974367	1
425	Fam189a2	1.65558	0.879371	0.0978074	1
426	Tceal3	1.65527	1.00381	0.0978705	1
427	Dpp3	1.65521	0.372591	0.097881	1
428	Slc2a1	1.65471	0.130741	0.0979827	1
429	Ndfip2	1.65454	0.25037	0.0980178	1
430	Sf3a3	1.65349	0.190852	0.098232	1
431	Spin1	1.65129	0.233538	0.0986792	1
432	Serp1	1.65122	0.190028	0.0986933	1
433	Ssbp3	1.6488	0.137604	0.0991882	1
434	Fbxl5	1.64858	0.331162	0.0992342	1
435	Col2a1	1.64801	0.18377	0.0993512	1
436	Bsg	1.64789	0.126278	0.099376	1
437	Sirt7	1.64239	0.555687	0.100509	1
438	Pafah1b3	1.64204	0.114054	0.100581	1
439	Mtmr11	1.6386	2.24483	0.101296	1
440	Gapdh	1.63421	0.0576247	0.102214	1
441	Rnf187	1.63226	0.135438	0.102624	1
442	Syce2	1.63038	0.342139	0.103022	1
443	Ogfr	1.62858	0.26198	0.103402	1
444	Galnt7	1.62704	0.252983	0.103728	1
445	Mdh1	1.62694	0.0814893	0.10375	1
446	Npc2	1.62386	0.109853	0.104405	1
447	Igf2bp2	1.62362	0.364579	0.104457	1
448	Glcci1	1.62276	0.373561	0.104642	1
449	Notch3	1.62248	0.862298	0.104701	1
450	Nr2f1	1.61971	0.169019	0.105294	1
451	Tenm4	1.61608	0.326038	0.106076	1
452	Nrf1	1.61382	0.324936	0.106567	1
453	Ptp4a2	1.61216	0.0973003	0.106927	1
454	Lpcat3	1.61123	0.756196	0.10713	1
455	Slc3a2	1.61095	0.210263	0.10719	1
456	Lig1	1.61043	0.176186	0.107304	1
457	Tdg	1.60974	0.209368	0.107454	1
458	Kpna4	1.60955	0.182683	0.107496	1
459	Slc25a5	1.60772	0.132782	0.107897	1
460	Glrx5	1.60675	0.17623	0.108109	1
461	Itm2b	1.60592	0.0861151	0.108291	1
462	Pgrmc1	1.60509	0.144695	0.108474	1
463	Tubb4a	1.60488	1.67336	0.108519	1
464	Dhx32	1.60236	0.138068	0.109076	1
465	Tra2b	1.60158	0.0236032	0.109248	1
466	Ssx2ip	1.59977	0.221782	0.10965	1
467	Myl12b	1.59783	0.14088	0.11008	1
468	Meioc	1.59273	4.36653	0.11122	1
469	Fnbp1l	1.59125	0.208551	0.111554	1
470	Gpx3	1.59101	1.10179	0.111608	1
471	Oaz1	1.58783	0.0084114	0.112326	1
472	Nisch	1.58776	0.177771	0.112342	1
473	Atp9a	1.58758	0.426204	0.112381	1
474	Stub1	1.58746	0.174056	0.112408	1
475	Ppp1r1b	1.58489	1.99981	0.112992	1
476	5031425E22Rik	1.58468	0.292225	0.113039	1
477	Cdk2ap2	1.5834	0.510594	0.11333	1
478	Trpm7	1.58316	0.233212	0.113385	1
479	Pink1	1.58202	0.402921	0.113646	1
480	2024-09-11	1.5819	0.189583	0.113673	1
481	Mmadhc	1.58095	0.231571	0.11389	1
482	Abat	1.58088	0.481191	0.113906	1
483	Snhg3	1.58055	0.182198	0.113981	1
484	Bzw1	1.57612	0.115477	0.114997	1
485	Bdh1	1.57552	0.615879	0.115137	1
486	Fam181b	1.57281	0.778893	0.115764	1
487	Cox4i2	1.57134	0.203189	0.116105	1
488	Tnfrsf21	1.57122	0.593816	0.116133	1
489	Tspo	1.56786	0.541996	0.116913	1
490	Clic1	1.56676	0.0430368	0.117172	1
491	Crebzf	1.56586	0.22649	0.117382	1
492	Tmem59	1.56584	0.0979658	0.117386	1
493	Phyhipl	1.55943	0.561822	0.118895	1
494	Sec13	1.55772	0.278334	0.1193	1
495	Srpk1	1.55632	0.224388	0.119633	1
496	Uba2	1.555	0.118612	0.119945	1
497	Sdcbp	1.5544	0.239047	0.120089	1
498	Psmg4	1.55438	0.184458	0.120094	1
499	Diablo	1.55398	0.30664	0.120188	1
500	Cacna1a	1.55322	0.625209	0.12037	1
501	Rpa2	1.55231	0.183079	0.120589	1
502	Actg1	1.5498	0.0273608	0.121189	1
503	Gtf3a	1.54937	0.32861	0.121293	1
504	Thbs3	1.54648	1.67728	0.121988	1
505	Arpc2	1.54263	0.112458	0.122921	1
506	Mcrs1	1.54263	0.208784	0.122921	1
507	Flnc	1.54137	2.04274	0.123228	1
508	Snhg20	1.54111	0.247223	0.123291	1
509	Psap	1.53682	0.162723	0.124337	1
510	Dynlrb1	1.53646	0.154463	0.124426	1
511	Cerk	1.5325	0.522666	0.125399	1
512	Cdk5r1	1.53198	0.833415	0.125527	1
513	Pdlim4	1.53069	0.473969	0.125847	1
514	Rpl36al	1.52604	0.0423184	0.127001	1
515	Baz1a	1.52547	0.266664	0.127143	1
516	Tesc	1.52273	1.7875	0.127825	1
517	Cmas	1.52196	0.465133	0.12802	1
518	Glo1	1.51855	0.139428	0.128875	1
519	Ube2q2	1.51518	0.303401	0.129726	1
520	Ephb1	1.51274	0.354508	0.130345	1
521	Zfp91	1.51103	0.0928306	0.13078	1
522	Stip1	1.50746	0.263139	0.131694	1
523	Wsb1	1.50626	0.261383	0.132	1
524	Ndufs2	1.50495	0.151559	0.132337	1
525	Atxn7l3b	1.50096	0.0719522	0.133367	1
526	AY036118	1.50001	0.320359	0.133613	1
527	Ppdpf	1.49838	0.159406	0.134034	1
528	Arf4	1.49791	0.101759	0.134155	1
529	Gclc	1.49598	0.319786	0.134659	1
530	Smad1	1.49581	0.306481	0.134704	1
531	Tmem158	1.49565	0.737795	0.134745	1
532	Aspscr1	1.49562	0.479617	0.134754	1
533	Myb	1.49333	0.0473621	0.13535	1
534	Atp1b2	1.48452	0.323517	0.137671	1
535	Snx10	1.4835	0.302269	0.137942	1
536	Immp1l	1.48163	0.152488	0.138438	1
537	Gm7072	1.48046	0.955027	0.138751	1
538	Wdr26	1.47835	0.182827	0.139314	1
539	Irf2bpl	1.47757	0.260911	0.139522	1
540	Tbpl1	1.47681	0.353484	0.139726	1
541	Mid1ip1	1.47581	0.597769	0.139995	1
542	Bdnf	1.4741	1.0265	0.140455	1
543	Net1	1.47128	0.404206	0.141215	1
544	Bcl2	1.46966	0.271584	0.141655	1
545	Clpp	1.46827	0.247997	0.14203	1
546	Rbx1	1.46826	0.0235349	0.142035	1
547	Rab5a	1.46788	0.169767	0.142138	1
548	Cacna2d2	1.4672	0.867173	0.142321	1
549	Hnrnpm	1.4657	0.0914376	0.142731	1
550	Skap2	1.4649	1.75531	0.142947	1
551	Fancl	1.46452	0.4384	0.143051	1
552	Adamts18	1.46437	1.10673	0.143094	1
553	Bcl7c	1.463	0.221354	0.143467	1
554	Lage3	1.46032	0.19765	0.144201	1
555	Kcnab3	1.45987	0.885466	0.144325	1
556	Mrpl58	1.45974	0.192435	0.144363	1
557	Cd47	1.45968	0.179524	0.144377	1
558	Nectin2	1.45783	0.41201	0.144886	1
559	Spop	1.45635	0.170372	0.145297	1
560	Rnf150	1.45614	0.372037	0.145354	1
561	Psmb3	1.45522	0.101071	0.145607	1
562	Chtop	1.45424	0.17629	0.14588	1
563	Tut4	1.45194	0.132734	0.146518	1
564	Cenpv	1.45121	0.136764	0.14672	1
565	Atp1b3	1.44862	0.283973	0.147443	1
566	Il17d	1.44802	1.91445	0.147612	1
567	Wdr75	1.44688	0.463311	0.147932	1
568	Dera	1.44636	0.451115	0.148077	1
569	Sec14l1	1.44561	0.239447	0.148285	1
570	Lactb	1.44527	0.855018	0.148382	1
571	Pbxip1	1.44316	0.351169	0.148975	1
572	Nr2f2	1.44276	0.392142	0.149087	1
573	Slc12a2	1.44269	0.403993	0.149107	1
574	Tln1	1.44185	0.261003	0.149346	1
575	Agrn	1.44081	0.414581	0.149639	1
576	Drap1	1.43761	0.12514	0.150544	1
577	1500009L16Rik	1.43701	0.422283	0.150716	1
578	Adgra3	1.43697	0.336587	0.150726	1
579	Acss2	1.43594	0.666982	0.151021	1
580	Xiap	1.43516	0.275501	0.151242	1
581	Mindy2	1.43448	0.323277	0.151434	1
582	Lmna	1.43322	0.884776	0.151794	1
583	Zrsr2	1.43006	0.212737	0.1527	1
584	Clta	1.42857	0.0760211	0.153127	1
585	Mfap4	1.42842	1.35397	0.153172	1
586	Pold1	1.42755	0.368602	0.153421	1
587	Ifrd1	1.42512	0.163635	0.154124	1
588	Epop	1.42512	0.763885	0.154124	1
589	Pdxp	1.42375	0.615324	0.154519	1
590	Mpp5	1.42202	0.429436	0.15502	1
591	Gmnn	1.42173	0.100286	0.155105	1
592	Uqcc3	1.42159	0.460582	0.155145	1
593	Yes1	1.4215	0.411768	0.15517	1
594	Uqcrq	1.41965	0.0375512	0.155708	1
595	Kdm5b	1.41803	0.514334	0.156182	1
596	Purb	1.41646	0.085964	0.156642	1
597	Orc2	1.4145	0.240254	0.157214	1
598	Eif1b	1.41395	0.0718601	0.157376	1
599	Prkaca	1.41338	0.418567	0.157544	1
600	Stmn3	1.41253	0.481128	0.157793	1
601	3830403N18Rik	1.40842	3.85091	0.159007	1
602	Fcho2	1.40626	0.274393	0.159647	1
603	Plekhf2	1.40591	0.257471	0.15975	1
604	Flywch2	1.40477	0.852612	0.160089	1
605	Tmem50b	1.40476	0.667095	0.160094	1
606	Usp51	1.4037	0.578003	0.160408	1
607	Usp37	1.40263	0.236381	0.160727	1
608	Trip12	1.40218	0.334595	0.160861	1
609	Ergic2	1.40132	0.145506	0.16112	1
610	Itfg2	1.3994	0.279192	0.161694	1
611	Enah	1.39725	0.163197	0.162337	1
612	Mcm3	1.39584	0.154539	0.162764	1
613	Gtf2h5	1.39577	0.103842	0.162784	1
614	Pacsin1	1.39539	1.09109	0.162899	1
615	Atp6v0a2	1.39501	0.670712	0.163014	1
616	Tmed5	1.39331	0.203542	0.163525	1
617	Pdpk1	1.39088	0.384413	0.164263	1
618	Tgfb1i1	1.38961	1.36823	0.164646	1
619	Akr1c13	1.38847	1.91942	0.164993	1
620	Snrnp200	1.38827	0.225966	0.165056	1
621	Higd1a	1.38666	0.132101	0.165546	1
622	Slc25a4	1.38528	0.0776758	0.165968	1
623	Cyth3	1.38514	0.370339	0.16601	1
624	Map2k2	1.38486	0.188463	0.166095	1
625	Hars	1.3846	0.398751	0.166174	1
626	Hdgfl3	1.38305	0.119913	0.16665	1
627	Kdelr3	1.38225	1.79277	0.166894	1
628	Msh2	1.38051	0.194447	0.167431	1
629	Cd2ap	1.38014	0.240455	0.167543	1
630	Tceal5	1.38011	1.43403	0.167553	1
631	Cadps	1.37961	0.849949	0.167708	1
632	Camk2g	1.37933	0.460876	0.167793	1
633	Src	1.37892	0.412569	0.167921	1
634	Rps6ka2	1.37802	0.960526	0.168198	1
635	Rex1bd	1.37579	0.169355	0.168887	1
636	Chd7	1.37359	0.11498	0.169568	1
637	Prkd1	1.37231	0.66433	0.169966	1
638	Foxd1	1.3715	0.289932	0.170219	1
639	Rai14	1.37065	0.464483	0.170483	1
640	Mtch2	1.36777	0.184357	0.171385	1
641	6330403K07Rik	1.36614	0.552575	0.171894	1
642	Bmpr2	1.36523	0.246227	0.172182	1
643	Txnrd2	1.36505	0.59797	0.172236	1
644	Cct7	1.36502	0.104092	0.172247	1
645	Ndufs7	1.36502	0.13602	0.172247	1
646	Cxxc5	1.36412	0.130363	0.172529	1
647	Ube2e3	1.36352	0.0818496	0.17272	1
648	Hap1	1.36282	0.335734	0.172938	1
649	Tekt1	1.36282	0.887597	0.172938	1
650	Nol7	1.36127	0.0473952	0.173429	1
651	Slc30a10	1.35968	0.275444	0.173931	1
652	Ccdc136	1.35947	0.513207	0.173997	1
653	Fth1	1.3584	0.0133338	0.174337	1
654	Hadh	1.35742	0.195389	0.174649	1
655	Twf1	1.35684	0.182008	0.174831	1
656	Vdac3	1.3556	0.108182	0.175226	1
657	Gsk3b	1.35555	0.0909141	0.175243	1
658	Mxra8	1.35277	2.45789	0.17613	1
659	Arpc1b	1.35256	0.427351	0.176197	1
660	Dhx9	1.35216	0.112418	0.176324	1
661	Col1a1	1.35102	2.90834	0.176689	1
662	Bicd1	1.35081	0.339994	0.176755	1
663	Sem1	1.35057	0.0661047	0.176833	1
664	Mageh1	1.35016	0.24171	0.176966	1
665	Dnajc24	1.35004	0.220262	0.177005	1
666	Crmp1	1.34946	0.770196	0.177188	1
667	Nrxn2	1.34782	2.20153	0.177715	1
668	Zbtb10	1.34483	0.444431	0.178679	1
669	Psmc3	1.34139	0.107212	0.179793	1
670	Spg21	1.3407	0.247954	0.180017	1
671	Erbin	1.33994	0.200735	0.180264	1
672	Zbtb2	1.33984	0.606912	0.180298	1
673	Rfc2	1.33953	0.167475	0.180399	1
674	Phlda3	1.33863	0.607292	0.180692	1
675	M6pr	1.33828	0.257442	0.180805	1
676	Rps6ka3	1.33795	0.528139	0.180912	1
677	Rpap3	1.33764	0.335981	0.181013	1
678	Mrgbp	1.33686	0.294166	0.181267	1
679	Slc4a7	1.3291	0.173855	0.183814	1
680	Pir	1.32867	0.589292	0.183956	1
681	Gpc2	1.32803	0.959334	0.184167	1
682	Rnf14	1.32582	0.323171	0.184899	1
683	Emp2	1.32582	0.933211	0.184899	1
684	Vstm2b	1.32368	0.705836	0.18561	1
685	Pcmt1	1.31913	0.142959	0.187125	1
686	1500011B03Rik	1.31813	0.170139	0.18746	1
687	Tsfm	1.31796	0.265665	0.187518	1
688	Rpgr	1.31566	0.307363	0.188289	1
689	Rbbp6	1.3151	0.0887187	0.188475	1
690	Lgalsl	1.31272	0.492085	0.189278	1
691	Ssr4	1.31232	0.111174	0.189412	1
692	Patz1	1.3121	0.199027	0.189487	1
693	Ntrk3	1.31071	2.50858	0.189954	1
694	Nt5m	1.30843	0.384329	0.190726	1
695	Nt5dc2	1.30695	0.113167	0.191231	1
696	Ppm1m	1.30664	0.809757	0.191337	1
697	Canx	1.30565	0.0824702	0.191672	1
698	Pycard	1.30295	0.567538	0.19259	1
699	Gm27032	1.30078	2.10912	0.193335	1
700	Ube2e2	1.29848	0.134566	0.194123	1
701	Cadm3	1.29654	1.21248	0.194789	1
702	Mycn	1.29499	0.366592	0.195325	1
703	Rnps1	1.2948	0.0663801	0.195391	1
704	Ciao2a	1.29442	0.155065	0.195522	1
705	Zdhhc3	1.28911	0.25996	0.19736	1
706	Impdh1	1.28904	0.805088	0.197384	1
707	Dpm1	1.28636	0.110087	0.198317	1
708	Rxylt1	1.28368	0.221466	0.199253	1
709	Csrp1	1.28332	0.246864	0.19938	1
710	Zfr	1.28285	0.152329	0.199544	1
711	Cited2	1.28275	0.2086	0.19958	1
712	Ier3ip1	1.27544	0.109354	0.202154	1
713	Apbb1	1.27381	0.38308	0.202729	1
714	Rcor2	1.27136	0.288141	0.203601	1
715	Cbl	1.27134	0.304005	0.203607	1
716	Trim44	1.27067	0.168819	0.203847	1
717	Cdh11	1.27053	0.152439	0.203896	1
718	Hebp1	1.26965	1.33052	0.20421	1
719	Csnk1d	1.2693	0.177911	0.204333	1
720	Med28	1.26873	0.142585	0.204537	1
721	N4bp3	1.26858	1.29843	0.204592	1
722	Hif1an	1.26695	0.254571	0.205172	1
723	Dner	1.26631	1.10014	0.205401	1
724	Mrpl20	1.26607	0.103506	0.205488	1
725	Ddx6	1.26602	0.125363	0.205506	1
726	Cdkn2aip	1.26528	0.262037	0.205773	1
727	Cdc16	1.2649	0.189677	0.205909	1
728	Chaf1b	1.26331	0.210452	0.20648	1
729	Atp1a1	1.26232	0.18148	0.206834	1
730	Ubxn4	1.26158	0.137129	0.207101	1
731	Cmtm7	1.25954	0.279742	0.207836	1
732	Scp2	1.25625	0.118386	0.209024	1
733	Prorsd1	1.25608	0.385076	0.209087	1
734	Crhbp	1.25494	0.871398	0.209501	1
735	Rab35	1.25444	0.401584	0.209683	1
736	Marcks	1.25357	-0.010988	0.209997	1
737	4930509H03Rik	1.25344	0.43951	0.210047	1
738	Gpr162	1.25302	0.875433	0.210198	1
739	Idh2	1.25115	0.171327	0.210878	1
740	Btf3	1.25098	-0.0307564	0.210941	1
741	Pik3r1	1.24963	0.262711	0.211433	1
742	Rara	1.2487	0.378848	0.211775	1
743	Gabarap	1.24702	0.0814956	0.212389	1
744	Bcap31	1.24675	0.212843	0.21249	1
745	Sdf2l1	1.24243	0.213465	0.214079	1
746	Rnf181	1.24097	0.398378	0.214615	1
747	Emc1	1.24053	0.538177	0.214781	1
748	Frem1	1.24018	0.454122	0.214909	1
749	Cacng4	1.2399	0.316124	0.215011	1
750	Dcaf15	1.23914	0.640091	0.215293	1
751	Cep19	1.23696	0.501235	0.2161	1
752	Nrarp	1.23671	0.170911	0.216196	1
753	Ikzf4	1.23652	0.585407	0.216267	1
754	Txnl1	1.23489	0.0562411	0.216871	1
755	Fam184a	1.23408	0.302096	0.217174	1
756	Fstl1	1.23136	0.213041	0.218186	1
757	Timm9	1.23114	0.21991	0.218271	1
758	Dnajb11	1.23024	0.160331	0.218607	1
759	Soga3	1.22962	0.476443	0.21884	1
760	Eef1akmt2	1.22917	0.233721	0.219008	1
761	Tcf19	1.2277	0.266117	0.219559	1
762	Rce1	1.22737	0.35073	0.219683	1
763	Slc25a3	1.22711	0.00607243	0.21978	1
764	Dclk2	1.22701	0.325611	0.219819	1
765	Rnf111	1.22666	0.305578	0.219949	1
766	Ndfip1	1.22528	0.0866047	0.220469	1
767	Prdx5	1.22127	0.168823	0.221983	1
768	Apoo	1.2212	0.237737	0.22201	1
769	Aacs	1.22025	1.13592	0.22237	1
770	Adipor1	1.22016	0.31233	0.222402	1
771	Psmc4	1.21856	0.109735	0.223012	1
772	Gm30025	1.21797	0.678445	0.223235	1
773	Dtx3	1.21712	0.28673	0.223557	1
774	Thap12	1.21337	0.112823	0.224988	1
775	Rsf1	1.21005	0.147192	0.226258	1
776	Ino80c	1.20954	0.516556	0.226457	1
777	2610318N02Rik	1.20864	0.467717	0.226803	1
778	Luc7l2	1.20682	0.0456549	0.227501	1
779	Ddit4l	1.20658	0.450965	0.227594	1
780	Hmg20b	1.20655	0.167167	0.227607	1
781	Pfkl	1.20565	0.200941	0.227954	1
782	Scand1	1.20556	0.0919599	0.227987	1
783	Pofut2	1.20542	0.276186	0.228041	1
784	Eefsec	1.20098	0.337259	0.229759	1
785	Aar2	1.20077	0.539228	0.229839	1
786	Asxl3	1.20025	0.515638	0.230041	1
787	Nr2e1	1.20015	0.128174	0.230081	1
788	Ndufa6	1.19783	0.0847136	0.230982	1
789	Mgat4b	1.19723	0.52318	0.231217	1
790	Gm21887	1.19592	0.519315	0.231729	1
791	H2-Ke6	1.19389	0.613997	0.23252	1
792	Celf4	1.19374	0.409905	0.232581	1
793	Ccdc112	1.19325	0.586504	0.23277	1
794	Nexmif	1.19275	0.514156	0.232966	1
795	Plin3	1.19082	0.673995	0.233725	1
796	Ubac2	1.19059	0.229698	0.233814	1
797	Slc24a5	1.18838	0.181321	0.234684	1
798	Eml4	1.18783	0.260347	0.234902	1
799	Nkain3	1.18733	1.60649	0.235099	1
800	Ppfia2	1.18603	1.32165	0.235611	1
801	Dctpp1	1.18522	0.118489	0.235932	1
802	Txndc5	1.18425	0.313037	0.236314	1
803	Lingo1	1.1838	1.09998	0.236492	1
804	Sfrp1	1.18358	0.384334	0.236581	1
805	Nadk2	1.17953	0.229821	0.238187	1
806	Suclg1	1.17798	0.137061	0.238807	1
807	Epn1	1.17792	0.29611	0.238827	1
808	Rnd2	1.17744	0.248164	0.23902	1
809	Fdps	1.1767	0.173848	0.239317	1
810	Vkorc1l1	1.17585	0.219102	0.239655	1
811	Ssbp4	1.17585	0.121849	0.239655	1
812	Eef1b2	1.17208	0.037672	0.241164	1
813	Ccne2	1.17056	0.743227	0.241776	1
814	Hif1a	1.16862	0.0601373	0.242555	1
815	Nudcd2	1.16799	0.126474	0.242813	1
816	Bcl2l1	1.16714	0.279939	0.243155	1
817	Unc13c	1.16691	0.558198	0.243245	1
818	Ing2	1.16456	0.197176	0.244196	1
819	Kcne1l	1.16429	0.330885	0.244308	1
820	Cthrc1	1.16258	0.90597	0.245002	1
821	Zfp512	1.16142	0.337447	0.245472	1
822	Sf3b2	1.16126	0.027979	0.245535	1
823	Pbx2	1.16073	0.381984	0.245753	1
824	Jun	1.15998	0.0776806	0.246056	1
825	Srsf10	1.15998	0.0454943	0.246056	1
826	Acsl1	1.15991	0.620018	0.246084	1
827	Mkrn1	1.15926	0.153036	0.246352	1
828	Mdm2	1.15912	0.18331	0.246408	1
829	Mars	1.15722	0.411079	0.247184	1
830	Asna1	1.15639	0.210138	0.247523	1
831	Prpf40a	1.15454	0.0892385	0.24828	1
832	Echs1	1.15392	0.144	0.248535	1
833	Ccdc91	1.15335	0.623068	0.248768	1
834	Homer3	1.15326	0.422401	0.248804	1
835	Pa2g4	1.1522	0.076337	0.249237	1
836	Zfp688	1.14949	0.5255	0.250353	1
837	Rmnd5b	1.14947	0.643022	0.250361	1
838	Myl7	1.14937	24.9336	0.250403	1
839	Zmym2	1.14797	0.294289	0.250981	1
840	Rp9	1.1474	0.100481	0.251216	1
841	Mlf2	1.14738	0.140194	0.251223	1
842	Ung	1.14692	0.171106	0.251416	1
843	Xrn1	1.14645	0.183555	0.251609	1
844	Phykpl	1.1461	0.32252	0.251752	1
845	C1ql4	1.1459	0.890621	0.251838	1
846	Nudt4	1.14588	0.0814608	0.251845	1
847	Asrgl1	1.14512	0.254048	0.25216	1
848	Psmd9	1.14425	0.185833	0.252518	1
849	Bhlhb9	1.14287	0.295183	0.253092	1
850	Med25	1.14284	0.337489	0.253106	1
851	Slc38a10	1.14242	0.443765	0.253278	1
852	Cggbp1	1.14045	0.0848353	0.254098	1
853	Rnf34	1.13902	0.306129	0.254696	1
854	Zfp553	1.139	0.326549	0.254703	1
855	Wdr66	1.13876	0.23687	0.254804	1
856	Mbd3	1.13821	0.0709661	0.255035	1
857	Atp6v1c1	1.13494	0.43057	0.256401	1
858	Dsel	1.13361	0.565818	0.256959	1
859	Xpr1	1.13304	0.302267	0.257199	1
860	Sh3gl1	1.1305	0.19737	0.258267	1
861	Bclaf3	1.12885	0.235653	0.258959	1
862	Ankrd12	1.1277	0.245864	0.259448	1
863	G3bp1	1.12643	0.0818125	0.259981	1
864	Kif5b	1.12533	0.0643443	0.26045	1
865	Acbd6	1.12395	0.169322	0.261036	1
866	Cnpy2	1.12384	0.131664	0.26108	1
867	Dtl	1.1235	0.134341	0.261227	1
868	Dock4	1.12289	0.315378	0.261483	1
869	Ctsd	1.12198	0.17169	0.261873	1
870	Bex2	1.11973	0.0607376	0.262829	1
871	Hnrnpab	1.11658	-0.00831744	0.264173	1
872	Ccdc71l	1.11651	0.485892	0.264202	1
873	Ddt	1.11404	0.130008	0.265261	1
874	Ucp2	1.11167	1.59702	0.266278	1
875	Sf3b6	1.11086	0.0635605	0.266628	1
876	Pole2	1.11027	0.332353	0.266881	1
877	Adgrv1	1.10879	0.13312	0.267522	1
878	Mrps34	1.10798	0.26555	0.267872	1
879	P3h3	1.10798	0.812172	0.267872	1
880	Ptprf	1.10749	0.219206	0.268081	1
881	Nudt11	1.1073	0.66507	0.268163	1
882	Efnb1	1.1062	0.424195	0.268642	1
883	Mif4gd	1.10568	0.283807	0.268866	1
884	Krt1	1.10514	1.33694	0.269098	1
885	Camk2n1	1.10507	0.316242	0.269128	1
886	Dhx36	1.10481	0.0936074	0.269241	1
887	Riox1	1.103	0.382082	0.270028	1
888	Cox4i1	1.10181	0.00168688	0.270546	1
889	Nmt2	1.10163	0.23395	0.270621	1
890	Clmn	1.10085	0.814064	0.27096	1
891	1300002E11Rik	1.10018	0.189789	0.271253	1
892	Sap18	1.0992	0.397444	0.271683	1
893	Fam102b	1.09729	0.543757	0.272513	1
894	Pabpn1	1.09603	0.0416451	0.273064	1
895	Ccdc74a	1.09565	0.667309	0.273231	1
896	Mcur1	1.09548	0.377345	0.273307	1
897	Leo1	1.09178	0.203212	0.274929	1
898	Dlgap3	1.08864	0.305571	0.276315	1
899	Tacc2	1.08765	0.479984	0.27675	1
900	Ap1ar	1.08713	0.260904	0.276979	1
901	Arf1	1.0862	0.0811094	0.277391	1
902	Pitpnm1	1.08587	0.302292	0.277537	1
903	Nhp2	1.08521	0.161174	0.277827	1
904	Foxj1	1.08463	1.6403	0.278088	1
905	Adss	1.08409	0.168426	0.278325	1
906	Bbx	1.08302	0.13898	0.2788	1
907	Zfp827	1.08227	0.59686	0.27913	1
908	Haus6	1.08112	0.34295	0.279645	1
909	Ppil1	1.08096	0.144236	0.279714	1
910	Esco1	1.08094	0.293891	0.279722	1
911	Prps1	1.08065	0.296021	0.279853	1
912	Ndufa10	1.0796	0.10403	0.280322	1
913	Pdxdc1	1.0784	0.273449	0.280854	1
914	Pggt1b	1.07737	0.250645	0.281317	1
915	Meg3	1.077	0.328261	0.281479	1
916	Dnah7a	1.07666	0.889562	0.281633	1
917	Kcnc2	1.07628	0.844475	0.281803	1
918	Zmat3	1.07614	0.396939	0.281865	1
919	Brd2	1.07455	0.143571	0.282577	1
920	Ankib1	1.07173	0.362826	0.283841	1
921	Mat2a	1.07151	0.125083	0.283941	1
922	Nipa2	1.07016	0.162764	0.284548	1
923	Ndufb2	1.06923	0.123072	0.284968	1
924	Ranbp3	1.0689	0.245339	0.285116	1
925	Otud4	1.0689	0.205384	0.285116	1
926	Fdx1	1.06829	0.184127	0.285389	1
927	Hpcal1	1.06817	0.429509	0.285443	1
928	Msl3l2	1.06611	0.320199	0.286372	1
929	Snrnp48	1.06561	0.111382	0.286598	1
930	Cuta	1.06465	0.120722	0.287036	1
931	Dock7	1.0633	0.242516	0.287647	1
932	Oaz2	1.06259	0.326477	0.287969	1
933	Mrps18c	1.06195	0.167393	0.288259	1
934	Tmtc2	1.06036	0.117487	0.288981	1
935	Ncoa6	1.05965	0.324001	0.289304	1
936	Ehd1	1.05803	0.476908	0.290044	1
937	Atp13a3	1.05768	0.209738	0.290201	1
938	Tle4	1.05756	0.15224	0.290256	1
939	Gprasp1	1.0565	0.381713	0.290738	1
940	Enoph1	1.05191	0.308258	0.292842	1
941	Cnot7	1.05187	0.172432	0.292858	1
942	Srgap3	1.05161	0.0989441	0.292977	1
943	Cry1	1.0513	0.231102	0.29312	1
944	Cenpb	1.04899	0.159442	0.294184	1
945	Plppr3	1.04892	0.497857	0.294216	1
946	Ap4s1	1.04484	0.220308	0.296098	1
947	Kctd8	1.04453	0.184919	0.296242	1
948	Tpm4	1.04285	0.122048	0.297017	1
949	Pdcd7	1.04276	0.229627	0.297058	1
950	Ormdl2	1.04275	0.234433	0.297066	1
951	Hspa14	1.04247	0.130791	0.297194	1
952	Actr8	1.04218	0.249534	0.29733	1
953	Coq10b	1.04204	0.475422	0.297394	1
954	Tcf12	1.03965	0.0931632	0.298501	1
955	St8sia1	1.03877	1.38233	0.298911	1
956	Onecut2	1.03791	0.5329	0.299313	1
957	Acaa1a	1.03647	0.626948	0.299982	1
958	Trib2	1.03554	0.127114	0.300417	1
959	Ccz1	1.03521	0.138877	0.30057	1
960	Nop56	1.0348	0.13182	0.300764	1
961	Gnl3l	1.03371	0.396157	0.301273	1
962	Scube3	1.03353	0.573497	0.301354	1
963	Pcbd2	1.03329	0.286632	0.301467	1
964	Hs3st4	1.03286	0.242398	0.301669	1
965	Tsn	1.03165	0.00569784	0.302236	1
966	Chst3	1.03143	0.911821	0.302341	1
967	1700097N02Rik	1.0292	3.12748	0.303387	1
968	Actr1a	1.02863	0.33468	0.303655	1
969	Shank1	1.02607	2.31084	0.304859	1
970	Tomm40	1.02555	0.124464	0.305104	1
971	Insig2	1.02339	0.544215	0.306124	1
972	Xpo5	1.02329	0.476072	0.306173	1
973	Osbpl8	1.02278	0.316251	0.30641	1
974	Scfd1	1.02247	0.200796	0.306557	1
975	Mia3	1.02119	0.184532	0.307162	1
976	Shoc2	1.0203	0.180083	0.307588	1
977	Kti12	1.02004	0.350455	0.307711	1
978	Pfdn5	1.01734	0.0119687	0.308992	1
979	Kdm1b	1.01613	0.472767	0.309568	1
980	Nme7	1.01518	0.402693	0.31002	1
981	Dad1	1.01468	0.0668325	0.310259	1
982	Rflnb	1.01378	0.668065	0.310688	1
983	Pou2f2	1.01255	0.815579	0.311274	1
984	Sfr1	1.01212	0.046003	0.311481	1
985	Cdh4	1.01139	0.346294	0.311828	1
986	Dtd2	1.01098	0.37082	0.312026	1
987	Wdr6	1.01051	0.458721	0.31225	1
988	Eef1e1	1.00965	0.169133	0.312664	1
989	Acat2	1.00963	0.157686	0.312672	1
990	Chfr	1.00916	0.20925	0.312896	1
991	Nrbp1	1.00816	0.221054	0.313377	1
992	Mospd1	1.00789	0.41862	0.313509	1
993	Creg1	1.00737	0.414288	0.313758	1
994	Lrp8	1.00633	0.194884	0.314257	1
995	Clstn1	1.00583	0.166587	0.314498	1
996	Galk2	1.00502	0.714254	0.314889	1
997	Nptn	1.0049	0.220837	0.314947	1
998	2310033P09Rik	1.00452	0.282329	0.31513	1
999	Trmt112	1.00424	0.092655	0.315264	1
1000	Tex9	1.00332	0.198161	0.315705	1
1001	Smarca5	1.00177	0.0410354	0.316456	1
1002	Gulp1	1.00158	0.318151	0.316548	1
1003	Grk3	0.999883	0.949789	0.317367	1
1004	Bend4	0.99971	0.454267	0.317451	1
1005	Rbmx	0.999192	0.0904151	0.317702	1
1006	Gins2	0.998898	0.155091	0.317844	1
1007	Fbn2	0.998846	0.273181	0.317869	1
1008	Mrps18a	0.998691	0.2363	0.317945	1
1009	Ywhaz	0.997965	0.0576989	0.318296	1
1010	Dhps	0.99793	0.260064	0.318313	1
1011	Cenpx	0.997775	0.128483	0.318389	1
1012	Nsd2	0.995528	0.0739575	0.31948	1
1013	Kcnk1	0.994404	0.0993299	0.320026	1
1014	Nr3c1	0.992831	0.197783	0.320792	1
1015	Lrpap1	0.99271	0.224095	0.320851	1
1016	Twist1	0.992538	2.67993	0.320935	1
1017	Ehmt1	0.992071	0.170017	0.321163	1
1018	Zfp652	0.989824	0.204125	0.32226	1
1019	Lonrf3	0.989617	0.788175	0.322362	1
1020	Pbx3	0.989012	0.224896	0.322657	1
1021	Dnajc3	0.988787	0.182657	0.322767	1
1022	Tram1l1	0.988251	0.540601	0.32303	1
1023	Vangl2	0.987888	0.216717	0.323207	1
1024	Lsr	0.987162	0.801576	0.323563	1
1025	Psmd11	0.98635	0.0714867	0.323961	1
1026	Tbc1d16	0.984622	0.521101	0.32481	1
1027	Rrp9	0.983429	0.450427	0.325396	1
1028	Lbh	0.983135	0.597942	0.325541	1
1029	Csnk2a1	0.982634	0.0405412	0.325788	1
1030	Med10	0.982496	0.100807	0.325856	1
1031	Fndc4	0.98139	0.302686	0.326401	1
1032	Romo1	0.980664	0.0932604	0.326759	1
1033	Cdca7	0.979523	0.118766	0.327322	1
1034	Gga1	0.978711	0.598917	0.327723	1
1035	Lyrm2	0.978572	0.222423	0.327791	1
1036	Hnrnpa0	0.978192	0.0155853	0.327979	1
1037	Tro	0.97617	0.554344	0.32898	1
1038	Crip2	0.976014	0.100209	0.329057	1
1039	Slc1a5	0.974424	0.809497	0.329846	1
1040	Lrrc4b	0.97439	0.494646	0.329863	1
1041	Fbxo33	0.973318	0.397187	0.330395	1
1042	Zfp946	0.969982	0.365117	0.332055	1
1043	Tfdp1	0.969412	0.148899	0.33234	1
1044	Stxbp6	0.969066	0.399497	0.332512	1
1045	Lars	0.968772	0.164443	0.332659	1
1046	Srprb	0.968461	0.384787	0.332814	1
1047	Tmem64	0.966076	0.300848	0.334006	1
1048	B3gat3	0.965506	0.274986	0.334292	1
1049	Tbx2	0.965229	0.139231	0.33443	1
1050	Trappc5	0.965177	0.22561	0.334456	1
1051	Cdc42ep1	0.964918	1.18725	0.334586	1
1052	Ap1m1	0.96478	0.291273	0.334655	1
1053	Edf1	0.964555	0.085216	0.334768	1
1054	Selenom	0.964503	0.223528	0.334794	1
1055	Dlg4	0.964261	0.633791	0.334915	1
1056	Slc38a1	0.963864	0.117795	0.335114	1
1057	Alkbh8	0.962965	0.258256	0.335565	1
1058	Rgs16	0.962723	0.576017	0.335687	1
1059	Gins1	0.960926	0.228274	0.33659	1
1060	Tyw5	0.960839	0.286668	0.336633	1
1061	Trps1	0.960476	0.223431	0.336816	1
1062	Map2	0.957555	0.196899	0.338287	1
1063	Rfk	0.956933	0.282728	0.338601	1
1064	Slc6a8	0.956847	0.370447	0.338645	1
1065	Slc25a1	0.956535	0.874549	0.338802	1
1066	Msn	0.956069	0.173496	0.339037	1
1067	Glg1	0.955533	0.142578	0.339308	1
1068	Fam49b	0.955395	0.111454	0.339378	1
1069	Ophn1	0.955326	0.960777	0.339413	1
1070	Fbln2	0.954928	0.606638	0.339614	1
1071	Fam3c	0.954842	0.237773	0.339658	1
1072	Uck1	0.954755	0.507097	0.339701	1
1073	Ly6k	0.954098	3.13764	0.340034	1
1074	Nova2	0.953839	1.10202	0.340165	1
1075	Nbdy	0.952284	0.276594	0.340953	1
1076	Grcc10	0.952163	0.0796564	0.341014	1
1077	Cadm2	0.951247	0.440604	0.341479	1
1078	Rcc1	0.949847	0.135543	0.34219	1
1079	Far1	0.949484	0.185987	0.342375	1
1080	Kcnmb4os2	0.949432	0.886314	0.342401	1
1081	Adgrb1	0.948118	0.56457	0.343069	1
1082	Avl9	0.947963	0.154589	0.343148	1
1083	Snx12	0.947686	0.247752	0.343289	1
1084	Fgf3	0.947375	0.522464	0.343448	1
1085	Ripor2	0.947289	0.355264	0.343492	1
1086	Nav1	0.946978	1.32065	0.34365	1
1087	Tulp4	0.946736	0.126069	0.343774	1
1088	Snapc5	0.946252	0.198048	0.34402	1
1089	Limd1	0.94601	0.152466	0.344144	1
1090	Mprip	0.945871	0.13702	0.344214	1
1091	Myo1b	0.944696	0.169469	0.344814	1
1092	Macf1	0.944489	0.0965145	0.34492	1
1093	Cdc45	0.943918	0.254232	0.345211	1
1094	Armcx3	0.943262	0.242555	0.345547	1
1095	Ostf1	0.942536	0.479591	0.345918	1
1096	Mpp7	0.942484	0.246123	0.345945	1
1097	mt-Co3	0.942121	0.0488292	0.346131	1
1098	Sowahc	0.941913	0.431085	0.346237	1
1099	Gdi2	0.941222	0.0237646	0.346591	1
1100	Btg3	0.941101	0.135397	0.346653	1
1101	Yrdc	0.940894	0.234176	0.346759	1
1102	Uqcrc1	0.93996	0.0956395	0.347238	1
1103	Nup93	0.939857	0.266737	0.347291	1
1104	Sv2a	0.93977	0.783912	0.347335	1
1105	Casp8ap2	0.937368	0.103956	0.348569	1
1106	Srp9	0.937316	0.058859	0.348596	1
1107	4930453N24Rik	0.93716	0.139316	0.348676	1
1108	Rnf38	0.937074	0.24286	0.348721	1
1109	Sumf2	0.937057	0.520227	0.348729	1
1110	Bach2	0.936555	0.284122	0.348987	1
1111	Arvcf	0.935553	0.206642	0.349503	1
1112	Rac1	0.934637	0.0822346	0.349975	1
1113	Sp4	0.934274	0.278423	0.350163	1
1114	Sppl2a	0.933997	0.156913	0.350305	1
1115	Actn1	0.933859	0.27997	0.350377	1
1116	Ikbip	0.933306	0.530836	0.350662	1
1117	Msh3	0.932425	0.158516	0.351117	1
1118	Fyn	0.932425	0.188356	0.351117	1
1119	Map7d2	0.929106	1.13131	0.352834	1
1120	Anks1b	0.928864	1.37775	0.352959	1
1121	Tmed4	0.928847	0.169959	0.352968	1
1122	Bclaf1	0.928432	0.0533998	0.353183	1
1123	Trim39	0.927948	0.790104	0.353434	1
1124	Gpc1	0.927741	0.37633	0.353542	1
1125	Wnk3	0.926583	0.792496	0.354143	1
1126	Cdk2ap1	0.926548	0.192009	0.354161	1
1127	Rif1	0.925736	0.0793036	0.354583	1
1128	Mtmr2	0.924474	0.321204	0.35524	1
1129	Rnf185	0.9238	0.524298	0.35559	1
1130	Slc30a9	0.923644	0.18975	0.355671	1
1131	Adpgk	0.92342	0.586571	0.355788	1
1132	Chmp6	0.920291	0.274062	0.35742	1
1133	Spryd7	0.919859	0.378978	0.357646	1
1134	Zfp281	0.919756	0.275338	0.3577	1
1135	Fam92a	0.919548	0.0956967	0.357809	1
1136	3222401L13Rik	0.918632	1.28677	0.358288	1
1137	Zfp385a	0.918598	0.240926	0.358306	1
1138	Dipk2a	0.916783	0.242165	0.359256	1
1139	Smc5	0.916541	0.130185	0.359383	1
1140	Nes	0.916333	0.202613	0.359492	1
1141	Drg1	0.915901	0.19105	0.359719	1
1142	Atp6v1h	0.915296	0.200708	0.360036	1
1143	Aunip	0.914743	0.348114	0.360326	1
1144	Commd1	0.914605	0.0845866	0.360399	1
1145	Sf3b1	0.913706	0.0342443	0.360871	1
1146	Cox8a	0.913309	-0.0211947	0.36108	1
1147	Uqcrfs1	0.912963	0.0334616	0.361262	1
1148	Tyro3	0.912721	0.970887	0.361389	1
1149	Wnk1	0.912064	0.0934286	0.361735	1
1150	Tnks	0.911978	0.241196	0.36178	1
1151	Ccny	0.911771	0.133293	0.36189	1
1152	Pnmal1	0.911667	1.0875	0.361944	1
1153	Aida	0.908677	0.271268	0.363521	1
1154	Ddx1	0.908158	0.115117	0.363795	1
1155	Vps13c	0.906897	0.668961	0.364462	1
1156	Frat1	0.906447	0.477324	0.364699	1
1157	Fbxo9	0.905721	0.345686	0.365083	1
1158	Hdac1	0.90522	0.133959	0.365349	1
1159	Psmd3	0.904684	0.120138	0.365633	1
1160	2700081O15Rik	0.904442	0.233564	0.365761	1
1161	Ak1	0.903544	1.17598	0.366238	1
1162	Sec11c	0.903025	0.315445	0.366513	1
1163	Srp72	0.902766	0.135763	0.36665	1
1164	Ncbp2	0.902126	0.146287	0.36699	1
1165	Tmem246	0.901763	0.389685	0.367183	1
1166	H2afj	0.901124	0.104248	0.367523	1
1167	Btbd9	0.900864	0.242033	0.36766	1
1168	Gprasp2	0.900277	0.534795	0.367973	1
1169	Nradd	0.900156	0.353387	0.368037	1
1170	Ssr1	0.899447	0.0841385	0.368414	1
1171	Zfp948	0.899067	0.514942	0.368617	1
1172	Bloc1s4	0.89905	0.273822	0.368626	1
1173	Zcrb1	0.898929	0.0743404	0.368691	1
1174	Kat5	0.897771	0.538592	0.369308	1
1175	Ech1	0.897442	0.184966	0.369483	1
1176	Tspyl4	0.89644	0.324834	0.370018	1
1177	0610012G03Rik	0.896336	0.0913388	0.370073	1
1178	Cd72	0.896094	1.59252	0.370202	1
1179	Hapln3	0.896077	1.61775	0.370212	1
1180	Smarca2	0.895991	0.292942	0.370258	1
1181	Mlycd	0.895316	0.724666	0.370618	1
1182	Ncs1	0.89485	0.627261	0.370867	1
1183	Arhgdia	0.894521	0.160049	0.371043	1
1184	Hist3h2ba	0.893692	0.154097	0.371487	1
1185	Reps1	0.893605	0.292402	0.371533	1
1186	Unc13b	0.892586	0.531255	0.372079	1
1187	1700008J07Rik	0.892136	0.421613	0.37232	1
1188	Dhx15	0.891013	0.0917459	0.372922	1
1189	Gna11	0.890045	0.146991	0.373442	1
1190	Zfp57	0.889284	1.13214	0.37385	1
1191	Pdk1	0.886761	0.359785	0.375208	1
1192	mt-Co1	0.886502	0.0318708	0.375347	1
1193	Ciao2b	0.884929	0.205647	0.376195	1
1194	Cdc6	0.884721	0.22779	0.376307	1
1195	Cops3	0.884531	0.112787	0.376409	1
1196	Rims3	0.883926	0.679195	0.376736	1
1197	Zswim6	0.883909	0.182224	0.376745	1
1198	Aarsd1	0.883875	0.112096	0.376764	1
1199	Apoc1	0.883408	1.24916	0.377016	1
1200	Sar1b	0.883339	0.106053	0.377053	1
1201	Serpinh1	0.882112	0.128266	0.377716	1
1202	D1Ertd622e	0.881835	0.105076	0.377866	1
1203	Efcab1	0.881593	0.987408	0.377997	1
1204	Mmp16	0.881559	0.600725	0.378016	1
1205	Tiprl	0.881317	0.136105	0.378147	1
1206	Gnb5	0.881126	0.28571	0.378249	1
1207	Ccdc58	0.880366	0.205463	0.378661	1
1208	Znrd2	0.879243	0.193403	0.37927	1
1209	Coa7	0.878205	0.486854	0.379832	1
1210	Flywch1	0.877981	0.181295	0.379954	1
1211	Gpcpd1	0.876909	0.460039	0.380536	1
1212	Gfod2	0.876615	1.03296	0.380696	1
1213	Prpf4b	0.876097	0.0640636	0.380977	1
1214	Rpp14	0.875872	0.438129	0.3811	1
1215	Rbpj	0.875855	0.129245	0.381109	1
1216	Sp5	0.875699	2.01907	0.381194	1
1217	Scaf1	0.875319	0.234618	0.3814	1
1218	Ehd4	0.874368	0.734077	0.381918	1
1219	Tmco1	0.874299	0.104127	0.381955	1
1220	Pgm1	0.874265	0.283403	0.381974	1
1221	Cul1	0.874144	0.0877319	0.38204	1
1222	Rnf182	0.873988	0.293216	0.382125	1
1223	Alyref2	0.872467	0.446844	0.382954	1
1224	Mettl1	0.87226	0.240969	0.383067	1
1225	Ptpn12	0.871776	0.169046	0.383331	1
1226	Zfp523	0.870929	0.361261	0.383793	1
1227	Mtus1	0.870722	0.462389	0.383906	1
1228	Trp53i11	0.869736	0.296511	0.384444	1
1229	Lyar	0.869477	0.122995	0.384586	1
1230	Lpar1	0.869028	0.378087	0.384832	1
1231	2410002F23Rik	0.86882	0.16449	0.384945	1
1232	Psmd13	0.868388	0.0789449	0.385182	1
1233	Pip4k2c	0.868285	0.66556	0.385239	1
1234	Snx25	0.868267	0.913214	0.385248	1
1235	Galnt16	0.866988	1.5232	0.385948	1
1236	Lca5	0.866556	0.254904	0.386185	1
1237	Ltbp4	0.866418	0.815204	0.386261	1
1238	Epb41l4a	0.866072	0.758162	0.386451	1
1239	Trim24	0.865001	0.129328	0.387038	1
1240	Ppp3r1	0.864966	0.159443	0.387057	1
1241	Ngrn	0.864793	0.210966	0.387152	1
1242	Sra1	0.863704	0.215277	0.38775	1
1243	Mn1	0.862771	0.369067	0.388263	1
1244	Cyfip1	0.861941	0.32076	0.38872	1
1245	Acbd3	0.861717	0.146157	0.388843	1
1246	Esd	0.861371	0.0553606	0.389034	1
1247	Fam117b	0.861354	0.373292	0.389043	1
1248	Sdhb	0.86004	0.103414	0.389767	1
1249	Tbcb	0.859764	0.122195	0.389919	1
1250	Epcam	0.859608	0.631147	0.390005	1
1251	Ago2	0.859141	0.125417	0.390262	1
1252	Abhd17a	0.858104	0.144159	0.390835	1
1253	Blmh	0.857655	0.097174	0.391083	1
1254	Wdr13	0.857517	0.535134	0.391159	1
1255	Clns1a	0.857327	0.106189	0.391264	1
1256	Sox3	0.857206	0.208582	0.391331	1
1257	Arl5b	0.856584	0.167605	0.391675	1
1258	Ntm	0.855391	0.873086	0.392335	1
1259	Slc25a36	0.855114	0.135375	0.392488	1
1260	Gpatch1	0.85489	0.513764	0.392612	1
1261	1810055G02Rik	0.854077	0.93683	0.393062	1
1262	Hnrnpl	0.853904	0.0598229	0.393158	1
1263	Sugt1	0.853887	0.10951	0.393167	1
1264	Mlec	0.853351	0.248585	0.393464	1
1265	Abcf2	0.852643	0.21426	0.393857	1
1266	Dcdc2a	0.852176	1.34885	0.394116	1
1267	H2-K1	0.851779	1.13406	0.394337	1
1268	Lrp10	0.851727	0.501321	0.394366	1
1269	Gm14342	0.851053	1.82833	0.39474	1
1270	Bcl2l12	0.851035	0.164608	0.39475	1
1271	Nsa2	0.850638	0.0598831	0.394971	1
1272	Snx4	0.850551	0.23572	0.395019	1
1273	Lbp	0.848979	1.21363	0.395893	1
1274	Mapk3	0.848598	0.286185	0.396105	1
1275	Pfdn4	0.848305	0.127614	0.396268	1
1276	Rnf169	0.848132	0.50036	0.396365	1
1277	Hmg20a	0.847198	0.169291	0.396885	1
1278	Bmp1	0.847147	0.877259	0.396913	1
1279	Cdk12	0.846714	0.114032	0.397154	1
1280	Saysd1	0.845608	0.893683	0.397771	1
1281	Nipsnap3b	0.845505	0.270991	0.397829	1
1282	Gm44257	0.845349	1.23267	0.397916	1
1283	Stox2	0.845263	0.104694	0.397964	1
1284	Plppr4	0.844831	0.716544	0.398205	1
1285	Tmem181a	0.844416	0.219639	0.398437	1
1286	Col4a5	0.844347	0.477135	0.398476	1
1287	Ece1	0.844243	0.896365	0.398534	1
1288	Mrpl21	0.844226	0.116685	0.398543	1
1289	Bbc3	0.843206	0.884334	0.399113	1
1290	Naa60	0.842272	0.514718	0.399635	1
1291	Aplp1	0.842048	0.847619	0.399761	1
1292	Ccm2	0.841391	0.361308	0.400129	1
1293	Mylpf	0.840751	0.451079	0.400487	1
1294	Atp6v1e1	0.839645	0.158785	0.401107	1
1295	Mettl22	0.839282	0.587958	0.401311	1
1296	Foxg1	0.838885	1.04159	0.401534	1
1297	Cbr1	0.83866	0.232207	0.40166	1
1298	Gm17251	0.83707	0.554402	0.402553	1
1299	Ankrd54	0.836707	0.176425	0.402757	1
1300	Haus7	0.834633	0.308339	0.403924	1
1301	Prr3	0.834097	0.290656	0.404226	1
1302	Mafb	0.833873	1.16439	0.404353	1
1303	0610030E20Rik	0.833199	0.212055	0.404733	1
1304	Ccdc22	0.832957	0.368197	0.404869	1
1305	Ada	0.832559	1.71356	0.405093	1
1306	Tnrc6a	0.832473	0.124335	0.405142	1
1307	Pop7	0.831989	0.228139	0.405415	1
1308	1810037I17Rik	0.831142	0.0375678	0.405894	1
1309	Sft2d3	0.830692	0.245107	0.406147	1
1310	Secisbp2l	0.830641	0.357094	0.406177	1
1311	Foxk2	0.830087	0.231835	0.406489	1
1312	Atp2b2	0.830001	0.865737	0.406538	1
1313	Lrr1	0.829984	0.398117	0.406548	1
1314	Tubgcp3	0.829915	0.178821	0.406587	1
1315	Ppt2	0.829742	0.242212	0.406685	1
1316	Syde1	0.827823	0.617003	0.407771	1
1317	Tlk2	0.826838	0.158362	0.408329	1
1318	Epha4	0.826734	0.220992	0.408388	1
1319	Hnrnpr	0.826734	0.0553253	0.408388	1
1320	Atp1b1	0.826129	1.31782	0.408731	1
1321	Dcc	0.825922	1.41186	0.408848	1
1322	Parl	0.825784	0.129495	0.408927	1
1323	Mib1	0.825455	0.155566	0.409113	1
1324	Epb41l3	0.825092	0.422581	0.409319	1
1325	Dipk1a	0.82492	0.36391	0.409417	1
1326	Shd	0.824367	0.499751	0.409731	1
1327	Fsd1l	0.823537	0.105685	0.410203	1
1328	Errfi1	0.82352	0.550542	0.410213	1
1329	Brix1	0.822414	0.0712254	0.410842	1
1330	Pcsk7	0.821981	0.493735	0.411087	1
1331	Dolk	0.821981	0.44804	0.411087	1
1332	Adnp2	0.820771	0.578474	0.411776	1
1333	C130036L24Rik	0.820771	0.969416	0.411776	1
1334	Siah1b	0.81989	0.187905	0.412279	1
1335	Armh4	0.819717	0.724755	0.412377	1
1336	Phf13	0.819562	0.755987	0.412466	1
1337	Eif2s3y	0.81925	0.153457	0.412643	1
1338	Brd4	0.818525	0.110666	0.413058	1
1339	Tmem9b	0.818421	0.780362	0.413117	1
1340	Fgfbp3	0.816018	0.17364	0.41449	1
1341	2700062C07Rik	0.813875	0.194734	0.415716	1
1342	Exosc1	0.813599	0.18015	0.415875	1
1343	Efr3b	0.813478	0.919741	0.415944	1
1344	Adnp	0.812372	0.1071	0.416578	1
1345	Cdt1	0.811957	0.165779	0.416816	1
1346	Chic1	0.811819	0.448036	0.416896	1
1347	Hdac7	0.811473	0.615583	0.417094	1
1348	Pgm2	0.810902	0.291646	0.417422	1
1349	Lsm12	0.81054	0.0878318	0.41763	1
1350	Cttn	0.810505	0.230579	0.41765	1
1351	Begain	0.809987	1.94131	0.417948	1
1352	Trp53rkb	0.809572	0.366394	0.418186	1
1353	Arhgap20	0.809451	0.867268	0.418256	1
1354	Zmynd8	0.809174	0.294083	0.418415	1
1355	Doc2a	0.80888	1.30918	0.418584	1
1356	Pola2	0.8085	0.214069	0.418803	1
1357	Prim2	0.80793	0.131118	0.419131	1
1358	Napa	0.807204	0.146751	0.419549	1
1359	Snhg18	0.806772	0.406686	0.419798	1
1360	Xkr6	0.805838	0.441654	0.420336	1
1361	B2m	0.805026	0.180195	0.420805	1
1362	B3gat1	0.804421	3.13728	0.421154	1
1363	AC160336.1	0.804024	1.23173	0.421383	1
1364	Zc3h7b	0.80392	0.323613	0.421443	1
1365	Cct5	0.803142	0.0597493	0.421893	1
1366	Rbm42	0.802433	0.12665	0.422302	1
1367	Gem	0.802347	0.853897	0.422352	1
1368	Glyr1	0.801949	0.0998944	0.422582	1
1369	Fez2	0.801725	0.322412	0.422712	1
1370	Rps27l	0.801604	0.0426966	0.422782	1
1371	Sac3d1	0.801552	0.246109	0.422812	1
1372	Cebpz	0.801466	0.0859159	0.422862	1
1373	Krt18	0.800895	2.11969	0.423192	1
1374	Prkar2a	0.799167	0.172969	0.424194	1
1375	Cryzl1	0.798804	0.25409	0.424404	1
1376	Phlda1	0.798545	0.796085	0.424555	1
1377	Hmga1	0.798458	0.234354	0.424605	1
1378	Atp6v1d	0.798424	0.214713	0.424625	1
1379	Sav1	0.797991	0.169947	0.424875	1
1380	Jak2	0.797715	0.457576	0.425036	1
1381	Emc8	0.797663	0.108986	0.425066	1
1382	Tgfbr1	0.797248	0.13474	0.425307	1
1383	Ftsj3	0.797058	0.219645	0.425417	1
1384	Stx7	0.796211	0.267133	0.425909	1
1385	Afdn	0.795641	0.0849369	0.426241	1
1386	Elovl2	0.79552	1.00966	0.426311	1
1387	Gm43462	0.795312	0.377013	0.426432	1
1388	Ddx39b	0.794466	0.0246573	0.426924	1
1389	Mrpl17	0.793636	0.166315	0.427407	1
1390	Fam13b	0.793411	0.162267	0.427538	1
1391	Lhfpl4	0.793325	0.491578	0.427589	1
1392	Rab6a	0.792858	0.129942	0.42786	1
1393	Elf4	0.792668	2.30536	0.427971	1
1394	2810403D21Rik	0.792564	0.264582	0.428032	1
1395	Susd6	0.792547	0.391593	0.428042	1
1396	Bloc1s2	0.792392	0.209322	0.428132	1
1397	Ei24	0.791908	0.146121	0.428415	1
1398	Rnf145	0.791752	0.238382	0.428505	1
1399	1700048O20Rik	0.791717	0.450454	0.428525	1
1400	Zfp414	0.790957	0.288257	0.428969	1
1401	Vldlr	0.790853	0.203315	0.42903	1
1402	Sh3rf1	0.790421	0.50521	0.429282	1
1403	Knop1	0.790335	0.0807051	0.429332	1
1404	Oat	0.790283	0.200931	0.429363	1
1405	Sfxn3	0.789989	1.23718	0.429534	1
1406	Car14	0.789937	1.04951	0.429564	1
1407	Ppm1l	0.788831	0.434504	0.430211	1
1408	Fdx2	0.788002	0.212922	0.430696	1
1409	Zranb1	0.787431	0.0944054	0.43103	1
1410	Timp3	0.787241	0.233496	0.431141	1
1411	Naa38	0.786826	0.176596	0.431384	1
1412	Galk1	0.786809	0.219995	0.431394	1
1413	Fbxo7	0.786463	0.447135	0.431596	1
1414	Ubr2	0.784683	0.199176	0.432639	1
1415	Rprm	0.783249	0.327246	0.433481	1
1416	Zfp398	0.783007	0.152317	0.433623	1
1417	Smim3	0.782402	0.514119	0.433979	1
1418	Rrbp1	0.781918	0.104785	0.434263	1
1419	Mrpl28	0.781797	0.101312	0.434334	1
1420	Ermp1	0.780293	0.303505	0.435218	1
1421	Spopl	0.780224	0.312981	0.435259	1
1422	Nxt1	0.779498	0.0846551	0.435686	1
1423	Gm45716	0.77936	0.185091	0.435768	1
1424	Mta3	0.778841	0.367113	0.436073	1
1425	Atn1	0.7777	0.337009	0.436746	1
1426	Ap2a1	0.777614	0.262039	0.436797	1
1427	Cep63	0.777268	0.245554	0.437001	1
1428	Slc25a23	0.776888	0.152104	0.437225	1
1429	Nlgn3	0.776802	0.544255	0.437276	1
1430	Npc1	0.77637	0.388075	0.437531	1
1431	Rad23b	0.776231	0.0982455	0.437612	1
1432	Ak6	0.775557	0.142595	0.43801	1
1433	Mob1a	0.773604	0.225339	0.439165	1
1434	Hps4	0.772308	0.667571	0.439932	1
1435	Mmp11	0.771461	0.624538	0.440434	1
1436	Rnasek	0.771115	0.116396	0.440639	1
1437	Trmt61b	0.770752	0.492116	0.440854	1
1438	Tmem243	0.770476	0.129057	0.441018	1
1439	Fam110b	0.769698	0.306898	0.441479	1
1440	Pkp2	0.769058	0.896071	0.441859	1
1441	Fndc3a	0.76797	0.187745	0.442505	1
1442	Elovl6	0.766604	0.223749	0.443317	1
1443	Fut11	0.766552	0.499996	0.443348	1
1444	Scrn2	0.766328	0.578735	0.443481	1
1445	Ctnna2	0.765446	0.541871	0.444006	1
1446	Eml3	0.764081	0.936403	0.444819	1
1447	Ncaph2	0.763925	0.169962	0.444912	1
1448	Sh3bgrl2	0.763459	0.314393	0.44519	1
1449	Ppih	0.762318	0.204436	0.44587	1
1450	Polk	0.762162	0.583169	0.445963	1
1451	Cyp46a1	0.761938	1.02325	0.446097	1
1452	Mex3a	0.761125	0.133053	0.446582	1
1453	Rexo1	0.761022	0.103812	0.446644	1
1454	Sh3rf3	0.760883	0.379014	0.446727	1
1455	Gstm6	0.760762	1.0142	0.446799	1
1456	Gabpb2	0.76071	0.212561	0.44683	1
1457	Vrk1	0.75995	0.120972	0.447285	1
1458	Selenoi	0.75817	0.336131	0.448349	1
1459	2310011J03Rik	0.758101	0.197805	0.448391	1
1460	Unc119b	0.758101	0.25868	0.448391	1
1461	Ppp1r1a	0.757824	0.121064	0.448556	1
1462	Hspa2	0.757478	0.320352	0.448763	1
1463	Prdx3	0.757427	0.165839	0.448794	1
1464	Borcs6	0.757219	0.696894	0.448919	1
1465	Gpx1	0.757167	0.111033	0.44895	1
1466	Cdadc1	0.75715	0.204721	0.44896	1
1467	Max	0.756994	0.218957	0.449053	1
1468	Cpeb4	0.756562	0.428244	0.449312	1
1469	Psmd4	0.755923	0.0787637	0.449695	1
1470	S100a1	0.755854	0.851859	0.449737	1
1471	Nme5	0.755646	1.197	0.449861	1
1472	Camk2b	0.75537	1.95817	0.450027	1
1473	Snap91	0.755162	1.63299	0.450152	1
1474	Ccdc187	0.755162	1.65324	0.450152	1
1475	Atxn2	0.754869	0.134114	0.450328	1
1476	Helz	0.754609	0.17034	0.450483	1
1477	Atp5a1	0.754506	0.0423631	0.450546	1
1478	Vasp	0.754402	0.436526	0.450608	1
1479	Fam222a	0.754091	0.268137	0.450795	1
1480	Actr2	0.753054	0.145152	0.451418	1
1481	Rit1	0.75257	0.303218	0.451708	1
1482	CAAA01118383.1	0.752276	0.273681	0.451885	1
1483	Acap2	0.752207	0.204397	0.451927	1
1484	Usp53	0.751464	0.431431	0.452374	1
1485	Comt	0.751066	0.172815	0.452613	1
1486	Bcor	0.750236	0.268253	0.453112	1
1487	Zfp955b	0.748957	0.233199	0.453883	1
1488	Marveld1	0.748128	0.762451	0.454383	1
1489	Kctd2	0.748076	0.244362	0.454414	1
1490	Klhl7	0.74792	0.11045	0.454508	1
1491	Rbp4	0.747627	1.64488	0.454685	1
1492	Tram1	0.747627	0.15177	0.454685	1
1493	Uxt	0.747627	0.168526	0.454685	1
1494	9330020H09Rik	0.747316	0.718354	0.454873	1
1495	Mtf1	0.746711	0.187599	0.455238	1
1496	Smndc1	0.746348	0.0752397	0.455457	1
1497	Khdc4	0.746296	0.200987	0.455489	1
1498	Sipa1l1	0.745414	0.122034	0.456021	1
1499	Afap1	0.745293	0.687525	0.456094	1
1500	Plxnb2	0.745034	0.278426	0.456251	1
1501	H2-Ab1	0.74436	0.754953	0.456659	1
1502	Tead3	0.744239	1.16328	0.456732	1
1503	Plod2	0.744135	0.291446	0.456795	1
1504	Vps53	0.744101	0.265001	0.456816	1
1505	Zdhhc14	0.74398	1.41967	0.456889	1
1506	Sh3bgrl3	0.743599	0.101021	0.457119	1
1507	Atf5	0.743202	0.191134	0.457359	1
1508	Zfpm2	0.743185	0.850539	0.45737	1
1509	Immt	0.74315	0.0887808	0.457391	1
1510	Tmsb15b1	0.742649	0.3891	0.457694	1
1511	Pcif1	0.742528	0.0932789	0.457768	1
1512	Cab39	0.742269	0.0735829	0.457925	1
1513	Mast1	0.742182	1.34654	0.457977	1
1514	Fbxo44	0.741923	0.309416	0.458134	1
1515	Morc3	0.740558	0.173852	0.458962	1
1516	Srrm1	0.740108	0.0296675	0.459234	1
1517	Smcr8	0.740039	0.982561	0.459276	1
1518	Rem2	0.738916	0.852772	0.459958	1
1519	Slc25a20	0.738535	0.845827	0.460189	1
1520	Kctd15	0.738051	0.417924	0.460483	1
1521	Tent2	0.736686	0.224624	0.461313	1
1522	Aebp1	0.736651	0.616613	0.461334	1
1523	Fam57b	0.736634	1.15099	0.461345	1
1524	Rab2a	0.736461	0.0341083	0.46145	1
1525	Wdr76	0.735787	0.121726	0.46186	1
1526	Cttnbp2	0.735528	0.450289	0.462018	1
1527	Rbpms2	0.735234	0.561477	0.462197	1
1528	Otulin	0.734387	0.133038	0.462713	1
1529	Nudt14	0.734042	0.310556	0.462923	1
1530	Itm2a	0.73278	0.0966898	0.463693	1
1531	Tma7	0.732313	0.0330485	0.463977	1
1532	Larp4	0.731708	0.154735	0.464347	1
1533	Zfp511	0.731449	0.238048	0.464505	1
1534	Gatad1	0.729928	0.111805	0.465434	1
1535	Fbxl3	0.728252	0.147472	0.46646	1
1536	Zbtb7a	0.728165	0.273636	0.466513	1
1537	Tank	0.727923	0.343763	0.466661	1
1538	Polr2k	0.727266	0.0522334	0.467063	1
1539	Lpgat1	0.7268	0.241751	0.467349	1
1540	Pfkp	0.726558	0.29685	0.467497	1
1541	Papss1	0.72514	0.100681	0.468366	1
1542	Zfp362	0.72495	0.344339	0.468483	1
1543	Plec	0.724933	0.382091	0.468493	1
1544	Fastk	0.724812	0.50843	0.468567	1
1545	Oxct1	0.724553	0.0646276	0.468726	1
1546	Eif4g3	0.724518	0.141744	0.468748	1
1547	Kras	0.724294	0.0690169	0.468886	1
1548	Atad3aos	0.723464	1.35689	0.469395	1
1549	Loxl2	0.722755	0.594868	0.46983	1
1550	Wasf2	0.722617	0.165229	0.469915	1
1551	Pde12	0.722513	0.221968	0.469979	1
1552	Hacd1	0.721753	0.258127	0.470446	1
1553	Zfp787	0.721563	0.126584	0.470563	1
1554	Wdr83	0.721476	0.322423	0.470617	1
1555	Pura	0.720681	0.15646	0.471106	1
1556	Myef2	0.720439	0.0998025	0.471255	1
1557	Calu	0.720336	0.122418	0.471318	1
1558	Mtx3	0.7198	0.654375	0.471648	1
1559	Slc25a40	0.719074	0.297764	0.472095	1
1560	Grik5	0.719074	0.510141	0.472095	1
1561	Tyw3	0.719057	0.61346	0.472106	1
1562	1700017B05Rik	0.718918	0.690828	0.472191	1
1563	Tcp11l1	0.718866	0.375931	0.472223	1
1564	Tm6sf1	0.718763	0.869245	0.472287	1
1565	Tmtc4	0.717708	0.416129	0.472937	1
1566	Uchl3	0.717397	0.139846	0.473129	1
1567	Cyhr1	0.716948	0.149634	0.473406	1
1568	Stx12	0.71655	0.098506	0.473652	1
1569	Herpud1	0.716205	0.114237	0.473865	1
1570	Iars	0.715271	0.277623	0.474441	1
1571	Dusp28	0.715237	0.329504	0.474463	1
1572	Gtf2i	0.715012	0.0984931	0.474602	1
1573	Ndufs4	0.714788	0.0668075	0.47474	1
1574	Zbtb49	0.714597	1.00101	0.474858	1
1575	Zer1	0.71458	0.481091	0.474869	1
1576	Rasl11b	0.714286	0.508121	0.47505	1
1577	Mcts1	0.713405	0.148569	0.475595	1
1578	Nsg2	0.713249	0.807045	0.475692	1
1579	Efhd2	0.713059	0.187228	0.475809	1
1580	Qk	0.712506	0.0761324	0.476151	1
1581	Plrg1	0.711521	0.222599	0.476762	1
1582	Dnmt3a	0.711071	0.205633	0.47704	1
1583	Plppr2	0.711071	1.2913	0.47704	1
1584	Kdm2b	0.709948	0.215274	0.477736	1
1585	Slc8a3	0.709844	0.584613	0.477801	1
1586	Itm2c	0.709153	0.304307	0.47823	1
1587	Usp12	0.708807	0.365766	0.478444	1
1588	Kansl1	0.708047	0.101031	0.478916	1
1589	Cdan1	0.707926	0.26129	0.478991	1
1590	Ilf3	0.707425	0.116698	0.479303	1
1591	Pabpc4	0.706837	0.259164	0.479668	1
1592	Jmjd7	0.706716	0.312671	0.479743	1
1593	Mga	0.706474	0.176707	0.479893	1
1594	Phf20l1	0.706405	0.0756355	0.479936	1
1595	Npepl1	0.705921	0.199081	0.480237	1
1596	Timeless	0.705834	0.187721	0.480291	1
1597	Gstt2	0.705558	0.838773	0.480463	1
1598	Kmt2e	0.704659	0.0622675	0.481022	1
1599	Mef2a	0.704314	0.156689	0.481238	1
1600	Dcxr	0.704106	0.448774	0.481367	1
1601	Atxn10	0.703933	0.0376702	0.481474	1
1602	Bri3bp	0.703674	0.162068	0.481636	1
1603	Rcn1	0.703484	0.0757173	0.481754	1
1604	Pigs	0.702862	0.481051	0.482142	1
1605	Nt5dc1	0.702827	0.454042	0.482164	1
1606	Gucy1a1	0.702343	0.714721	0.482465	1
1607	Idh1	0.702309	0.145471	0.482487	1
1608	Ccdc92	0.702309	0.77288	0.482487	1
1609	Dctn5	0.700839	0.324579	0.483403	1
1610	Phb2	0.700684	0.0583869	0.4835	1
1611	Ubl4a	0.700511	0.174661	0.483608	1
1612	Zfp830	0.699889	0.157278	0.483997	1
1613	Mapk4	0.698593	1.02084	0.484807	1
1614	Stard3nl	0.698593	0.227002	0.484807	1
1615	Zfp593	0.697175	0.182467	0.485693	1
1616	Pomc	0.696778	0.62062	0.485942	1
1617	Dusp26	0.696536	0.529347	0.486093	1
1618	Gck	0.695257	1.89914	0.486894	1
1619	Zfp451	0.695136	0.115644	0.48697	1
1620	Dclk1	0.694514	0.282844	0.48736	1
1621	Aars	0.694358	0.194459	0.487458	1
1622	Btg2	0.693183	0.16413	0.488195	1
1623	Zfp184	0.692491	0.356567	0.488629	1
1624	Acyp1	0.692388	0.113279	0.488694	1
1625	Trim26	0.692215	0.163925	0.488802	1
1626	Ssr2	0.690504	0.0594901	0.489877	1
1627	Tmco6	0.690314	0.594842	0.489997	1
1628	Mcm6	0.689968	0.0403685	0.490214	1
1629	Borcs7	0.68983	0.182149	0.490301	1
1630	Psen1	0.689761	0.398056	0.490345	1
1631	Utrn	0.689363	0.376576	0.490595	1
1632	Ahcyl2	0.689017	0.225697	0.490812	1
1633	Adgrb2	0.688827	0.21542	0.490932	1
1634	Samd4	0.688654	0.657953	0.491041	1
1635	Rps19bp1	0.688326	0.145364	0.491248	1
1636	Syt5	0.687721	1.63665	0.491628	1
1637	Cemip2	0.686736	0.244876	0.492249	1
1638	Amer1	0.686598	0.248353	0.492336	1
1639	Add2	0.685647	0.943428	0.492936	1
1640	Nab2	0.68378	0.597174	0.494114	1
1641	Zfp959	0.683296	0.768302	0.49442	1
1642	Nus1	0.683262	0.176536	0.494441	1
1643	Rnf113a2	0.682899	0.256586	0.494671	1
1644	1110032A03Rik	0.682553	0.204375	0.494889	1
1645	Fus	0.681758	0.00288646	0.495392	1
1646	Tmem68	0.680704	0.292433	0.496059	1
1647	Prkcd	0.680445	0.497182	0.496223	1
1648	Mapk1	0.680324	0.0882319	0.4963	1
1649	Mrpl52	0.679909	0.0266667	0.496562	1
1650	Rprd1a	0.679529	0.224052	0.496803	1
1651	Cnst	0.679235	0.494371	0.496989	1
1652	Ubc	0.678768	0.0583672	0.497285	1
1653	Med7	0.678664	0.124722	0.497351	1
1654	Nfatc4	0.678008	1.06885	0.497767	1
1655	Aco1	0.678008	0.165642	0.497767	1
1656	Fitm1	0.676487	2.42313	0.498732	1
1657	Lztr1	0.676055	0.490806	0.499006	1
1658	Gm26803	0.675519	1.06195	0.499346	1
1659	Gusb	0.675311	0.404967	0.499478	1
1660	Svip	0.674205	0.701194	0.500181	1
1661	Polr2a	0.674067	0.134801	0.500269	1
1662	Ghitm	0.674015	0.126328	0.500302	1
1663	Zfp286	0.673963	0.554251	0.500335	1
1664	Zeb1	0.673427	0.230362	0.500675	1
1665	Dyrk2	0.673393	0.15353	0.500697	1
1666	Itpka	0.673358	0.407913	0.500719	1
1667	Ldb2	0.671543	0.263278	0.501874	1
1668	Hspb1	0.671129	1.13308	0.502139	1
1669	Lin52	0.670714	0.328104	0.502403	1
1670	Gosr2	0.670385	0.282659	0.502612	1
1671	Ski	0.669867	0.137899	0.502943	1
1672	L3mbtl3	0.669694	0.431182	0.503053	1
1673	Dgkh	0.66902	0.125311	0.503483	1
1674	Entpd2	0.668864	0.761775	0.503582	1
1675	Vps37a	0.66883	0.211369	0.503604	1
1676	Zfp518a	0.668692	0.397009	0.503692	1
1677	Aco2	0.66826	0.105153	0.503968	1
1678	Dnaja2	0.667966	0.0467707	0.504155	1
1679	Myl6	0.667655	-0.00614443	0.504354	1
1680	Zfp36	0.667637	1.15201	0.504365	1
1681	Pdcl3	0.667257	0.108048	0.504608	1
1682	Nepro	0.666894	0.668119	0.50484	1
1683	Dph3	0.665995	0.0697835	0.505414	1
1684	Tceal6	0.665736	1.83057	0.50558	1
1685	Mcts2	0.665563	0.411919	0.50569	1
1686	Timm17a	0.665166	0.0786855	0.505944	1
1687	Arpc1a	0.664976	0.0666494	0.506066	1
1688	Nefm	0.664941	0.546073	0.506088	1
1689	Stxbp2	0.664768	0.464982	0.506199	1
1690	Nedd4	0.664232	0.00850314	0.506542	1
1691	Klf2	0.66406	0.504213	0.506652	1
1692	Alg3	0.663973	0.655462	0.506707	1
1693	Pex19	0.663351	0.204104	0.507106	1
1694	Nosip	0.663005	0.336211	0.507327	1
1695	Acbd5	0.662694	0.17628	0.507526	1
1696	Tmem134	0.66259	0.129228	0.507593	1
1697	F2r	0.662193	0.401307	0.507848	1
1698	Zc2hc1a	0.661882	0.256117	0.508047	1
1699	Lsm4	0.661623	0.0420741	0.508213	1
1700	Set	0.661415	0.0106132	0.508346	1
1701	Bloc1s5	0.659583	0.468593	0.509521	1
1702	Amotl1	0.658892	0.301949	0.509965	1
1703	Eif4e2	0.658563	0.0885189	0.510176	1
1704	Zfp800	0.658477	0.116771	0.510232	1
1705	Helq	0.657578	0.373725	0.510809	1
1706	Pinx1	0.657526	0.225749	0.510843	1
1707	Cdc42se2	0.657371	0.0985486	0.510943	1
1708	Bpgm	0.656939	0.186412	0.51122	1
1709	Nudcd1	0.656524	0.190624	0.511487	1
1710	Snrpn	0.65642	0.293505	0.511554	1
1711	Agbl3	0.656178	0.750855	0.511709	1
1712	Ppp2r2c	0.655746	0.685454	0.511987	1
1713	Caprin1	0.655625	0.0578457	0.512065	1
1714	Dda1	0.654795	0.17771	0.512599	1
1715	Urb1	0.653862	0.924331	0.513201	1
1716	Usp4	0.653672	0.289773	0.513323	1
1717	Pole3	0.652981	0.0806258	0.513769	1
1718	Srd5a3	0.652877	0.350007	0.513836	1
1719	Scly	0.652618	0.655617	0.514003	1
1720	Zranb3	0.652203	0.377669	0.51427	1
1721	Washc2	0.651563	0.197867	0.514683	1
1722	Sephs2	0.651529	0.254786	0.514705	1
1723	Arhgap23	0.650215	0.828663	0.515553	1
1724	Tbc1d19	0.649939	0.295785	0.515732	1
1725	Piezo1	0.649818	0.333273	0.51581	1
1726	Arl8a	0.649783	0.294385	0.515832	1
1727	Snta1	0.649679	0.351156	0.515899	1
1728	Lgr4	0.649507	0.128482	0.516011	1
1729	Uap1	0.64923	0.297824	0.51619	1
1730	Scaf8	0.64885	0.168435	0.516435	1
1731	Cd2bp2	0.64828	0.242741	0.516804	1
1732	Dpf1	0.647726	0.571029	0.517162	1
1733	Nudt19	0.64745	0.218122	0.517341	1
1734	Lrrcc1	0.647398	0.0960653	0.517374	1
1735	Glmn	0.647381	0.23814	0.517386	1
1736	Hspa4l	0.647363	0.102243	0.517397	1
1737	Fnta	0.647329	0.163649	0.517419	1
1738	Cfap298	0.647156	0.178974	0.517531	1
1739	Slc35e1	0.647139	0.441502	0.517542	1
1740	Smyd5	0.647001	0.358983	0.517632	1
1741	Dnajc21	0.645929	0.11176	0.518325	1
1742	Prkce	0.64586	0.462087	0.51837	1
1743	Prex1	0.645462	0.211421	0.518628	1
1744	Syf2	0.644978	0.0883427	0.518941	1
1745	H2-Q6	0.644926	4.0333	0.518975	1
1746	Smo	0.643889	0.0928084	0.519647	1
1747	Ptpn23	0.643423	0.706163	0.51995	1
1748	Ctps	0.643008	0.0963009	0.520219	1
1749	Sbf1	0.642939	0.479071	0.520264	1
1750	Ptdss2	0.642818	0.150462	0.520342	1
1751	Tsen34	0.64223	0.0804693	0.520724	1
1752	Rev1	0.641954	0.132713	0.520903	1
1753	Mllt10	0.640986	0.0774557	0.521532	1
1754	3830406C13Rik	0.640848	0.191896	0.521622	1
1755	Lrrc1	0.64083	0.187733	0.521633	1
1756	Zbtb38	0.639586	0.170793	0.522442	1
1757	Plcg1	0.639085	0.372454	0.522768	1
1758	Gpsm1	0.638912	0.198166	0.52288	1
1759	2024-09-06	0.638099	0.182971	0.523409	1
1760	Sned1	0.637892	0.396801	0.523544	1
1761	4632427E13Rik	0.637857	0.0723054	0.523567	1
1762	Slit2	0.637823	0.565317	0.523589	1
1763	Pebp1	0.637425	-0.00195695	0.523848	1
1764	Klhdc3	0.636025	0.334812	0.52476	1
1765	Slc7a6	0.635818	0.374765	0.524895	1
1766	Spen	0.63364	0.117608	0.526316	1
1767	Ptgfrn	0.631722	0.758957	0.527569	1
1768	Timm44	0.631514	0.176868	0.527704	1
1769	Atp1a2	0.630667	1.24704	0.528258	1
1770	Rps6kb2	0.629475	0.281758	0.529038	1
1771	Rspry1	0.629423	0.188719	0.529072	1
1772	Cep78	0.629129	0.240471	0.529265	1
1773	Spcs3	0.629095	0.199256	0.529287	1
1774	4930555F03Rik	0.629025	3.81323	0.529332	1
1775	Ttc7	0.628524	0.760923	0.529661	1
1776	Top1mt	0.628438	1.10632	0.529717	1
1777	Slc25a16	0.6283	0.317034	0.529808	1
1778	Gm20594	0.628265	0.695398	0.52983	1
1779	Gpsm3	0.62804	1.60424	0.529978	1
1780	Utp4	0.62785	0.430715	0.530102	1
1781	Usp3	0.62766	0.0920332	0.530227	1
1782	Pithd1	0.627539	0.228699	0.530306	1
1783	Zdbf2	0.62709	0.195815	0.5306	1
1784	Mllt6	0.62702	0.581725	0.530646	1
1785	Psmc3ip	0.626865	0.106279	0.530748	1
1786	Csnk1g2	0.626744	0.0997924	0.530827	1
1787	Pih1d1	0.625292	0.147005	0.531779	1
1788	Plppr1	0.625171	0.129902	0.531859	1
1789	Nrde2	0.625085	0.412992	0.531915	1
1790	C430049B03Rik	0.624998	0.87397	0.531972	1
1791	Srek1ip1	0.624065	0.151374	0.532585	1
1792	Siah1a	0.623702	0.0788484	0.532823	1
1793	Pltp	0.623564	1.09546	0.532914	1
1794	Fsip1	0.62346	2.94563	0.532982	1
1795	Chaf1a	0.623028	0.134663	0.533266	1
1796	Kdm6b	0.62289	0.381659	0.533357	1
1797	Ttc32	0.622751	0.329087	0.533448	1
1798	Dact1	0.62263	0.51703	0.533527	1
1799	Spsb3	0.622527	0.183752	0.533596	1
1800	BC051142	0.622008	1.05869	0.533936	1
1801	Klf10	0.621956	0.484573	0.533971	1
1802	4930522L14Rik	0.621766	0.639506	0.534096	1
1803	Plbd2	0.62123	0.708714	0.534448	1
1804	Tprkb	0.621144	0.167262	0.534505	1
1805	Klhl5	0.620142	0.420985	0.535165	1
1806	Ogfod3	0.619467	0.283582	0.535608	1
1807	Zfp513	0.619295	0.582643	0.535722	1
1808	Nif3l1	0.618534	0.342884	0.536223	1
1809	Ston2	0.618309	0.123156	0.536371	1
1810	Nolc1	0.618067	0.144161	0.536531	1
1811	Gorasp2	0.617895	0.243332	0.536645	1
1812	Rnaseh2b	0.617791	0.123406	0.536713	1
1813	Mrps18b	0.617549	0.187465	0.536873	1
1814	Pja2	0.617203	0.144077	0.537101	1
1815	Carm1	0.616892	0.357512	0.537306	1
1816	Ccdc6	0.616529	0.221242	0.537545	1
1817	Arhgap26	0.61563	0.63376	0.538138	1
1818	Fkbp2	0.614991	0.0811694	0.538561	1
1819	Numbl	0.614835	0.525738	0.538663	1
1820	Grhpr	0.614369	0.337839	0.538972	1
1821	Rnf149	0.614127	0.321026	0.539132	1
1822	Zfp703	0.614075	0.563548	0.539166	1
1823	Camk4	0.614006	0.959265	0.539211	1
1824	Cenpt	0.61347	0.241488	0.539566	1
1825	Cnot10	0.612934	0.128386	0.53992	1
1826	Smarcd3	0.612934	0.454986	0.53992	1
1827	Ppp1r2	0.612917	0.0561978	0.539931	1
1828	Ptbp3	0.612882	0.122708	0.539954	1
1829	Batf3	0.612779	0.68105	0.540023	1
1830	Gatad2b	0.612606	0.0697524	0.540137	1
1831	Vps28	0.612347	0.124859	0.540308	1
1832	Napepld	0.612329	0.48724	0.54032	1
1833	Nsl1	0.611949	0.292949	0.540571	1
1834	Ccdc106	0.611154	2.0391	0.541098	1
1835	Gm11772	0.610947	0.943439	0.541235	1
1836	Robo1	0.610791	0.550507	0.541338	1
1837	Ptgr2	0.610653	0.500032	0.541429	1
1838	Casp8	0.609823	0.660471	0.541979	1
1839	Abhd12	0.60927	0.248511	0.542345	1
1840	Tmem129	0.608648	0.384344	0.542758	1
1841	Pex14	0.608406	0.261706	0.542918	1
1842	Angel2	0.608268	0.0981943	0.54301	1
1843	Mllt11	0.608233	0.51793	0.543033	1
1844	Rnpep	0.608077	0.176336	0.543136	1
1845	Tmem33	0.608043	0.13217	0.543159	1
1846	A130023I24Rik	0.607645	2.81296	0.543423	1
1847	Lmbrd1	0.60711	0.187904	0.543778	1
1848	Ltbr	0.607006	0.518728	0.543847	1
1849	Dzip1	0.606937	0.600581	0.543893	1
1850	Lin7a	0.605641	0.212807	0.544754	1
1851	2310015A10Rik	0.605623	0.270617	0.544765	1
1852	Zfand2b	0.604828	0.616644	0.545293	1
1853	Rbl2	0.604794	0.207759	0.545316	1
1854	Fam167a	0.604292	0.785539	0.545649	1
1855	Klhl15	0.604171	0.358254	0.54573	1
1856	Tpm3	0.603238	0.058289	0.54635	1
1857	Cpt2	0.6031	0.839994	0.546442	1
1858	Ankrd10	0.602892	0.0581358	0.54658	1
1859	Prr5	0.602581	1.07801	0.546787	1
1860	Tafa2	0.601648	2.29248	0.547409	1
1861	Dusp10	0.60151	0.556719	0.547501	1
1862	Ahdc1	0.600991	0.454069	0.547846	1
1863	Maco1	0.600784	0.0819396	0.547984	1
1864	Sertad2	0.600455	0.242274	0.548203	1
1865	Sprtn	0.600334	0.61608	0.548283	1
1866	Ten1	0.599678	0.120816	0.548721	1
1867	Stk35	0.599643	0.29245	0.548744	1
1868	Uhrf1	0.599211	0.0491435	0.549032	1
1869	Tab1	0.598571	0.605621	0.549459	1
1870	Fam216a	0.597673	0.0901382	0.550058	1
1871	Rasgrp2	0.597448	0.747689	0.550208	1
1872	Pikfyve	0.597413	0.253581	0.550231	1
1873	Ccdc90b	0.597327	0.157751	0.550289	1
1874	Arhgef9	0.596186	0.453119	0.551051	1
1875	Pcdh15	0.595806	0.46416	0.551305	1
1876	Ralgds	0.59572	0.603862	0.551363	1
1877	Edem2	0.59553	0.291671	0.55149	1
1878	Mmd	0.595063	0.590146	0.551801	1
1879	Efr3a	0.594458	0.124444	0.552206	1
1880	Zfp949	0.594112	0.297195	0.552437	1
1881	Nectin4	0.594112	3.05941	0.552437	1
1882	Swap70	0.594026	0.357767	0.552495	1
1883	Fn1	0.593888	0.143752	0.552587	1
1884	Alcam	0.593525	0.708727	0.55283	1
1885	2024-09-09	0.593041	0.355488	0.553154	1
1886	Plpp2	0.592695	1.44429	0.553385	1
1887	Serinc2	0.592384	0.743774	0.553594	1
1888	Dmwd	0.592315	0.168064	0.55364	1
1889	Pmpca	0.591952	0.168679	0.553883	1
1890	Toe1	0.591865	0.222063	0.553941	1
1891	Mrps12	0.591191	0.0951209	0.554392	1
1892	Rtraf	0.591139	0.0140263	0.554427	1
1893	C230038L03Rik	0.590638	0.444165	0.554763	1
1894	Ret	0.590586	1.29618	0.554798	1
1895	Naxd	0.590552	0.0857091	0.554821	1
1896	Fam174a	0.590517	0.142826	0.554844	1
1897	Ctxn1	0.590171	0.0804008	0.555076	1
1898	Atp11a	0.589739	0.32205	0.555365	1
1899	Wasf1	0.589722	0.198708	0.555377	1
1900	Ror2	0.589307	1.66409	0.555655	1
1901	Faah	0.589065	0.421943	0.555817	1
1902	Efcab6	0.588962	0.673708	0.555887	1
1903	Cacybp	0.588962	0.0597093	0.555887	1
1904	Ube2r2	0.588927	0.0833641	0.55591	1
1905	Pcgf2	0.588893	0.397861	0.555933	1
1906	Agpat1	0.588426	0.380654	0.556246	1
1907	Sox2ot	0.588339	0.146358	0.556304	1
1908	Cxxc4	0.586939	0.168738	0.557244	1
1909	Sepsecs	0.586801	0.609606	0.557337	1
1910	Bcorl1	0.586749	0.469755	0.557372	1
1911	Glrx2	0.58649	0.0687586	0.557546	1
1912	Cenpw	0.58649	0.0903043	0.557546	1
1913	Nop53	0.586455	0.116746	0.557569	1
1914	Cacna1h	0.585954	0.458539	0.557906	1
1915	Hnrnph3	0.585833	0.0611953	0.557988	1
1916	Coprs	0.585418	0.392	0.558266	1
1917	2024-03-05	0.584675	0.0609912	0.558766	1
1918	Gtf3c3	0.584589	0.268884	0.558824	1
1919	Sqstm1	0.584001	0.165515	0.55922	1
1920	Ctnnal1	0.583396	0.174764	0.559627	1
1921	Armc9	0.583379	0.326096	0.559638	1
1922	Kcnh2	0.583293	0.639556	0.559696	1
1923	Gsk3a	0.583206	0.154264	0.559755	1
1924	Pik3ip1	0.583068	0.586719	0.559848	1
1925	Plekhd1	0.582653	1.49896	0.560127	1
1926	Mapre3	0.582619	0.653005	0.56015	1
1927	Isca2	0.582463	0.0803966	0.560255	1
1928	Bri3	0.581944	0.0520417	0.560604	1
1929	Stard3	0.58191	0.206293	0.560627	1
1930	Parp11	0.581685	0.670901	0.560779	1
1931	Epn2	0.581236	0.224628	0.561082	1
1932	Dbnl	0.580994	0.134891	0.561245	1
1933	Meis3	0.580752	0.718289	0.561408	1
1934	Rrp7a	0.580614	0.174827	0.561501	1
1935	Eps15	0.580493	0.287859	0.561582	1
1936	Gm42372	0.580285	1.16377	0.561722	1
1937	Snip1	0.57994	0.229973	0.561955	1
1938	1110038B12Rik	0.579784	0.0470584	0.56206	1
1939	Shc3	0.578609	0.445869	0.562853	1
1940	Prelid2	0.578591	0.138055	0.562865	1
1941	Fzd6	0.57847	0.91036	0.562947	1
1942	2900097C17Rik	0.578298	0.0811228	0.563063	1
1943	Whrn	0.576759	0.404093	0.564102	1
1944	0610009B22Rik	0.57669	0.227952	0.564149	1
1945	Dffb	0.576396	0.29213	0.564347	1
1946	Fam49a	0.576362	0.694275	0.564371	1
1947	Klhl28	0.576068	0.335233	0.564569	1
1948	Cited4	0.575791	0.737834	0.564756	1
1949	Tprn	0.575757	0.566199	0.56478	1
1950	Elf1	0.57567	0.238548	0.564838	1
1951	AI413582	0.575428	0.516855	0.565002	1
1952	Dgke	0.5751	0.6428	0.565224	1
1953	Art1	0.574685	23.969	0.565504	1
1954	Tent5c	0.57408	0.633178	0.565913	1
1955	Abca2	0.573475	0.698366	0.566323	1
1956	Camsap2	0.573199	0.220776	0.56651	1
1957	Rab3b	0.573095	0.630147	0.56658	1
1958	Map10	0.572646	1.13113	0.566885	1
1959	Dnaja4	0.572214	1.36448	0.567177	1
1960	Tut7	0.572144	0.0832446	0.567224	1
1961	Vash1	0.571816	1.13237	0.567447	1
1962	Ccser2	0.570796	0.347544	0.568138	1
1963	Gapvd1	0.570433	0.0933642	0.568384	1
1964	Tbc1d22b	0.570399	0.910477	0.568407	1
1965	Igf2bp1	0.570347	0.120186	0.568442	1
1966	Setd6	0.570053	0.265071	0.568642	1
1967	Rfwd3	0.569846	0.121216	0.568782	1
1968	Irs4	0.569777	1.15168	0.568829	1
1969	Nf1	0.569068	0.120274	0.56931	1
1970	Agpat2	0.569051	1.00971	0.569322	1
1971	Mtss2	0.568947	0.299073	0.569392	1
1972	Zfp446	0.568498	0.683181	0.569697	1
1973	Slc2a8	0.568342	0.706717	0.569803	1
1974	Cpt1a	0.568135	1.3798	0.569944	1
1975	Sacs	0.5681	0.173414	0.569967	1
1976	Ccdc141	0.567806	0.69513	0.570166	1
1977	Fbxw8	0.567754	0.234822	0.570202	1
1978	Clcn3	0.56772	0.0942739	0.570225	1
1979	Wdr36	0.567426	0.141044	0.570425	1
1980	Lsm14b	0.566752	0.109757	0.570883	1
1981	Dpp6	0.566562	0.378499	0.571012	1
1982	Dnajc25	0.56651	0.411797	0.571047	1
1983	Fgfr1op2	0.566268	0.0806527	0.571212	1
1984	Syndig1	0.565628	0.621917	0.571646	1
1985	Ginm1	0.565542	0.0989521	0.571705	1
1986	Haghl	0.56549	0.188729	0.57174	1
1987	Mtmr6	0.565352	0.64443	0.571834	1
1988	Hnrnpll	0.565248	0.0844091	0.571905	1
1989	Noc3l	0.563848	0.295683	0.572857	1
1990	Selenoo	0.563243	0.363771	0.573269	1
1991	Dnm2	0.563209	0.255966	0.573293	1
1992	Igdcc4	0.562984	0.729058	0.573446	1
1993	Tceanc2	0.56295	0.38987	0.573469	1
1994	2310022B05Rik	0.562777	0.417928	0.573587	1
1995	Glb1	0.562708	0.361857	0.573634	1
1996	Mrpl2	0.562621	0.12909	0.573693	1
1997	Nrip2	0.562587	0.891129	0.573716	1
1998	Strip1	0.562327	0.558249	0.573893	1
[truncated: 18,991 more rows]

## Sheet: All cells Chd4 cKO vs WT
	names	scores	logfoldchanges	pvals	pvals_adj
0	H3f3b	26.5642	0.493335	1.76e-155	1.85e-151
1	Mt1	16.9797	2.08646	1.16e-64	2.7e-61
2	Apoe	16.54	1.10061	1.89e-61	3.05e-58
3	H1f0	14.0026	0.730691	1.5e-44	1.13e-41
4	Map1b	13.9612	0.615353	2.69e-44	1.95e-41
5	Lman1	13.0254	0.675627	8.77e-39	5.12e-36
6	Rpl21	12.6244	0.728735	1.55e-36	7.56e-34
7	Mt2	11.5308	2.46442	9.23e-31	3.4e-28
8	Ybx1	11.2136	0.212275	3.5e-29	1.22e-26
9	Tcfl5	10.9691	2.948	5.38e-28	1.74e-25
10	Slc6a13	10.645	2.65404	1.84e-26	5.85e-24
11	Snhg11	10.3718	3.02625	3.33e-25	1.03e-22
12	Fth1	10.3553	0.278065	3.96e-25	1.2e-22
13	Cdkn1a	9.99468	1.33969	1.61e-23	4.56e-21
14	Ptms	9.98865	0.433323	1.71e-23	4.78e-21
15	Ctsl	9.9446	0.477806	2.66e-23	7.35e-21
16	Atp6v0c	9.54631	0.357389	1.34e-21	3.32e-19
17	Meg3	8.98288	1.05111	2.64e-19	5.89e-17
18	Chd5	8.96693	2.28057	3.05e-19	6.74e-17
19	Chd3	8.95304	0.799025	3.46e-19	7.56e-17
20	Cd63	8.69006	0.517041	3.62e-18	7.53e-16
21	Gnas	8.3275	0.197078	8.26e-17	1.67e-14
22	Syt1	8.19288	0.578453	2.55e-16	5e-14
23	Pik3r1	8.07698	0.610136	6.64e-16	1.28e-13
24	Gm42418	7.91447	0.352526	2.48e-15	4.7e-13
25	Ifitm2	7.89467	1.18396	2.91e-15	5.46e-13
26	Cirbp	7.84129	0.2437	4.46e-15	8.21e-13
27	Glcci1	7.78185	0.748016	7.15e-15	1.29e-12
28	Jund	7.69652	0.300497	1.4e-14	2.49e-12
29	Ldha	7.56909	0.37606	3.76e-14	6.57e-12
30	Scaf11	7.50544	0.400764	6.12e-14	1.06e-11
31	Nnat	7.34611	0.318222	2.04e-13	3.45e-11
32	Nt5dc2	7.25811	0.490538	3.93e-13	6.44e-11
33	Map1lc3a	7.19383	0.522114	6.3e-13	1.02e-10
34	Unc119	7.13762	0.586701	9.5e-13	1.51e-10
35	Tle1	6.95935	0.514376	3.42e-12	5.28e-10
36	Pcbp4	6.94963	0.294784	3.66e-12	5.61e-10
37	Igfbp2	6.86025	0.834828	6.87e-12	1.04e-09
38	Bex1	6.79432	0.481504	1.09e-11	1.61e-09
39	Bex3	6.73294	0.258014	1.66e-11	2.41e-09
40	Ndufv3	6.68912	0.354799	2.25e-11	3.18e-09
41	Rom1	6.59116	0.846517	4.36e-11	6.11e-09
42	Mdk	6.50006	0.365731	8.03e-11	1.1e-08
43	Pdc	6.49399	1.02055	8.36e-11	1.14e-08
44	Chchd10	6.47437	0.940844	9.52e-11	1.29e-08
45	Cd81	6.37273	0.294383	1.86e-10	2.45e-08
46	Nr2e3	6.31467	1.3129	2.71e-10	3.49e-08
47	Ndfip1	6.28043	0.272275	3.38e-10	4.3e-08
48	Cox6b2	6.24895	1.12674	4.13e-10	5.19e-08
49	C1qtnf4	6.19561	0.822369	5.81e-10	7.17e-08
50	Mbp	6.16012	0.804761	7.27e-10	8.87e-08
51	Ebpl	6.09778	0.819637	1.08e-09	1.28e-07
52	Cdkn1c	6.03389	0.798595	1.6e-09	1.89e-07
53	Ankrd12	5.79264	0.506548	6.93e-09	7.78e-07
54	Cltb	5.74834	0.396441	9.01e-09	9.94e-07
55	Scg5	5.68512	0.374055	1.31e-08	1.4e-06
56	Rax	5.67597	0.253524	1.38e-08	1.47e-06
57	Tle5	5.65249	0.303151	1.58e-08	1.68e-06
58	Psip1	5.6472	0.113522	1.63e-08	1.72e-06
59	Cadm2	5.62447	0.650952	1.86e-08	1.94e-06
60	Serpine2	5.56532	0.618234	2.62e-08	2.69e-06
61	Cldn5	5.54478	1.33245	2.94e-08	2.97e-06
62	Nrl	5.45953	0.804321	4.77e-08	4.73e-06
63	Chgb	5.41472	0.581908	6.14e-08	5.96e-06
64	Eml5	5.41163	0.498317	6.25e-08	6.04e-06
65	Neurod1	5.37987	0.482541	7.45e-08	7.11e-06
66	Atp1b2	5.35133	0.513758	8.73e-08	8.18e-06
67	Cst3	5.30259	0.201057	1.14e-07	1.06e-05
68	Ndufa4	5.24533	0.164897	1.56e-07	1.41e-05
69	Maged2	5.23789	0.684962	1.62e-07	1.46e-05
70	App	5.18051	0.44701	2.21e-07	1.96e-05
71	Hsp90aa1	5.17584	0.0873093	2.27e-07	2e-05
72	Slc38a2	5.14594	0.268291	2.66e-07	2.33e-05
73	Atrx	5.13511	0.204242	2.82e-07	2.46e-05
74	Klhdc8b	5.13263	1.17724	2.86e-07	2.48e-05
75	Rbp1	5.11792	0.438211	3.09e-07	2.66e-05
76	Malat1	5.10175	0.0960221	3.37e-07	2.88e-05
77	Ptov1	5.08918	0.193827	3.6e-07	3.07e-05
78	Amer2	5.08227	0.400692	3.73e-07	3.17e-05
79	Spop	5.02775	0.388359	4.96e-07	4.12e-05
80	Dusp26	5.0229	0.734514	5.09e-07	4.21e-05
81	Rem2	5.01847	1.22328	5.21e-07	4.29e-05
82	Elovl4	4.91894	0.425218	8.7e-07	7e-05
83	Cplx3	4.90716	0.677277	9.24e-07	7.37e-05
84	Crabp1	4.89591	0.609208	9.79e-07	7.78e-05
85	Aldoa	4.88647	0.356794	1.03e-06	8.1e-05
86	Slc25a4	4.86737	0.154057	1.13e-06	8.82e-05
87	Elmod1	4.83428	1.14597	1.34e-06	0.0001035
88	Camta1	4.82801	0.252957	1.38e-06	0.00010642
89	Podxl2	4.81594	0.398948	1.47e-06	0.00011265
90	Tceal9	4.78554	0.180836	1.71e-06	0.00012922
91	Igf2	4.75978	2.03586	1.94e-06	0.00014477
92	Zwint	4.75275	0.334886	2.01e-06	0.00014936
93	Ahi1	4.73824	0.320015	2.16e-06	0.00015989
94	Rrp1	4.68313	0.304776	2.83e-06	0.00020591
95	Gng5	4.6703	0.129293	3.01e-06	0.00021844
96	Insm1	4.66362	0.449529	3.11e-06	0.00022487
97	Gkap1	4.64474	0.257031	3.41e-06	0.00024476
98	Mfap4	4.6236	0.827516	3.77e-06	0.00026834
99	Crabp2	4.61979	1.03184	3.84e-06	0.0002724
100	Lmo1	4.60105	1.08522	4.2e-06	0.00029709
101	Myl6	4.5948	0.145888	4.33e-06	0.00030409
102	Thap11	4.57968	0.570998	4.66e-06	0.00032582
103	Ywhab	4.54968	0.209103	5.37e-06	0.00037096
104	Egfl7	4.53559	1.12536	5.74e-06	0.00039533
105	Glo1	4.48834	0.25317	7.18e-06	0.00048601
106	2024-09-04	4.47624	0.693595	7.6e-06	0.00051123
107	Atox1	4.42062	0.349352	9.84e-06	0.00065581
108	Necab2	4.40609	1.25744	1.05e-05	0.00069913
109	Ccdc136	4.40137	0.516301	1.08e-05	0.00071226
110	Dpysl3	4.39579	0.41792	1.1e-05	0.0007285
111	Dlc1	4.34231	0.801027	1.41e-05	0.00091059
112	Tcf25	4.30548	0.282621	1.67e-05	0.00105982
113	Nt5c	4.29862	0.678511	1.72e-05	0.00108986
114	Nectin3	4.28456	0.346186	1.83e-05	0.00115013
115	Prom1	4.27818	0.752235	1.88e-05	0.00117363
116	Uchl1	4.27582	0.433725	1.9e-05	0.00118261
117	Cotl1	4.24964	0.379458	2.14e-05	0.00132572
118	Eif1b	4.23354	0.123085	2.3e-05	0.00141184
119	Tma7	4.22994	0.200406	2.34e-05	0.00143046
120	Syp	4.21415	0.670937	2.51e-05	0.00152985
121	Tmed2	4.21338	0.148214	2.52e-05	0.00153063
122	Zdbf2	4.20279	0.860406	2.64e-05	0.00159023
123	Camk2d	4.18676	0.369466	2.83e-05	0.00169212
124	Gm15417	4.18318	0.847314	2.87e-05	0.00171219
125	Atp1a3	4.17045	0.755843	3.04e-05	0.00178736
126	Tulp1	4.1648	0.646593	3.12e-05	0.00182711
127	Dmd	4.13662	0.550013	3.52e-05	0.00202688
128	Lgalsl	4.12576	0.580196	3.7e-05	0.00211917
129	Ube2q2	4.12061	0.429283	3.78e-05	0.0021602
130	Ly6h	4.12009	1.67201	3.79e-05	0.0021602
131	Arhgap31	4.11654	0.594558	3.85e-05	0.00218778
132	Kcne1l	4.10278	0.56133	4.08e-05	0.00230955
133	Cox4i1	4.09899	0.057365	4.15e-05	0.00234141
134	Atp6v0b	4.08534	0.216379	4.4e-05	0.00246619
135	Gng3	4.0853	0.621717	4.4e-05	0.00246619
136	Purb	4.07358	0.162688	4.63e-05	0.00257763
137	Rian	4.06398	1.0962	4.82e-05	0.0026682
138	Zranb1	4.06397	0.254125	4.82e-05	0.0026682
139	Ndufa13	4.06161	0.207788	4.87e-05	0.00268487
140	Pink1	4.02801	0.513362	5.63e-05	0.00305089
141	Gm1673	4.01433	0.256688	5.96e-05	0.00322499
142	Shisa2	3.99896	0.410508	6.36e-05	0.00341538
143	Srrm2	3.98075	0.0689474	6.87e-05	0.00365978
144	Gm5914	3.97926	0.420675	6.91e-05	0.00366429
145	Cebpb	3.95826	1.34218	7.55e-05	0.00396173
146	Pcdh15	3.94853	0.72243	7.86e-05	0.00411602
147	Nfic	3.94236	0.671036	8.07e-05	0.00419197
148	Son	3.93289	0.0708386	8.39e-05	0.0043392
149	Gabarap	3.92823	0.176972	8.56e-05	0.00440247
150	Tmeff1	3.92338	0.441239	8.73e-05	0.00447769
151	Agpat3	3.91812	0.392208	8.92e-05	0.00453566
152	Fbrsl1	3.90734	0.538418	9.33e-05	0.00471979
153	Nxph4	3.9049	0.990078	9.43e-05	0.00475636
154	Minar2	3.9017	0.505839	9.55e-05	0.00480814
155	Gt(ROSA)26Sor	3.88489	0.527428	0.00010238	0.00512868
156	Srrm1	3.87869	0.136131	0.00010502	0.00523609
157	Lamp1	3.86981	0.212683	0.00010892	0.00540471
158	Stx3	3.86832	0.696639	0.00010959	0.00542506
159	4930447C04Rik	3.86652	0.625839	0.0001104	0.00545245
160	C1qtnf12	3.86563	0.577036	0.0001108	0.00545955
161	Ndufa4l2	3.86382	0.462157	0.00011163	0.00548715
162	Samd11	3.86107	0.838725	0.00011289	0.00552362
163	Pura	3.85129	0.39483	0.0001175	0.00573545
164	Tmsb4x	3.84109	0.089424	0.00012249	0.00592406
165	Atp5g3	3.83961	0.150396	0.00012323	0.00593263
166	Dpm1	3.83294	0.218869	0.00012662	0.00608178
167	Aplp2	3.82933	0.219731	0.00012849	0.00613103
168	Fam57b	3.82928	1.09214	0.00012852	0.00613103
169	Meis2	3.81616	0.40103	0.00013555	0.00637924
170	Ptp4a3	3.81053	0.788882	0.00013867	0.00651148
171	Cited2	3.78509	0.277683	0.00015365	0.00716702
172	Rab6b	3.7794	0.528522	0.0001572	0.00726496
173	Dyrk2	3.77708	0.384015	0.00015868	0.00730398
174	Gatad2a	3.77468	0.527336	0.00016021	0.00735853
175	Otx2	3.76121	0.332011	0.0001691	0.0077496
176	Itm2b	3.73374	0.16794	0.00018866	0.00857135
177	Adnp	3.72854	0.258495	0.00019259	0.00871236
178	Clstn1	3.71694	0.350575	0.00020165	0.00906346
179	Crx	3.70087	0.522742	0.00021486	0.00955855
180	1700048O20Rik	3.70078	1.17436	0.00021494	0.00955855
181	Spint2	3.699	0.403513	0.00021645	0.00958495
182	Ctsf	3.68656	0.399089	0.00022731	0.0100024
183	Arid4b	3.65012	0.169738	0.00026212	0.0112742
184	Wdr26	3.64495	0.237244	0.00026745	0.0114799
185	Klf10	3.62409	0.710316	0.00028998	0.0123715
186	Snap25	3.55977	0.429844	0.00037118	0.0154586
187	Islr2	3.55145	1.9198	0.00038311	0.0158611
188	Cfap20	3.54678	0.295264	0.00038998	0.0160319
189	Bnip3l	3.54615	0.157812	0.00039091	0.0160319
190	Cerk	3.51992	0.776188	0.00043168	0.0175259
191	Fabp5	3.47459	0.154992	0.00051164	0.0205342
192	Oaz1	3.46782	0.0346087	0.0005247	0.0209484
193	Mmp2	3.46769	2.11183	0.00052496	0.0209484
194	Gm30382	3.46608	1.41463	0.00052811	0.0209943
195	Aig1	3.45471	0.576648	0.00055088	0.0217348
196	Prcd	3.45291	1.03479	0.00055457	0.0217986
197	Spock2	3.44986	1.76513	0.00056087	0.0220051
198	Hcn1	3.44842	0.667046	0.00056388	0.0220819
199	Igfbp4	3.43191	0.309789	0.00059935	0.0232971
200	Pla2g7	3.43051	1.5198	0.00060246	0.0233745
201	Ywhaz	3.41496	0.126164	0.00063792	0.0246138
202	Bhlhe22	3.41104	0.53162	0.00064716	0.0249244
203	Acyp2	3.40184	0.695582	0.00066934	0.0256847
204	Trim44	3.38342	0.255699	0.00071588	0.0271725
205	Gngt2	3.3602	0.252514	0.00077886	0.0291413
206	Ankrd33b	3.35336	0.303687	0.00079837	0.0296599
207	Lcorl	3.35193	0.238276	0.00080251	0.0297466
208	Vdac1	3.35157	0.125857	0.00080354	0.0297466
209	Map7	3.34802	0.293301	0.00081392	0.0299197
210	Cacna2d4	3.34506	1.29839	0.00082266	0.0301355
211	Cox8a	3.33715	0.0459214	0.00084641	0.030844
212	Rsrp1	3.32202	0.155951	0.00089369	0.0321758
213	Ppfia2	3.31367	0.570251	0.0009208	0.033095
214	Nrip1	3.31251	0.24861	0.00092462	0.0331383
215	Rab14	3.30535	0.110807	0.00094859	0.0338046
216	Zfp385a	3.30412	0.434811	0.00095275	0.0338955
217	Pgp	3.28442	0.230966	0.00102194	0.0360513
218	Ddrgk1	3.26851	0.346832	0.00108114	0.0378849
219	Oip5os1	3.25924	0.205406	0.0011171	0.0389501
220	Thsd7a	3.25801	0.724441	0.00112195	0.0390542
221	Rap1b	3.2572	0.28715	0.00112517	0.0391014
222	Drap1	3.2406	0.184571	0.00119277	0.0411684
223	Cplx2	3.2402	0.504201	0.00119445	0.0411684
224	1500011B03Rik	3.23543	0.254889	0.00121461	0.0416579
225	Ube2e1	3.22507	0.224227	0.0012594	0.0429835
226	Rpgrip1	3.22441	0.36117	0.00126233	0.0430136
227	Ly6e	3.20723	0.75554	0.0013402	0.0453058
228	Bin1	3.20264	0.454428	0.00136175	0.0457918
229	Prdm1	3.20232	0.483935	0.00136326	0.0457918
230	Pnrc1	3.20181	0.106831	0.00136568	0.0457918
231	Tlk2	3.18547	0.34203	0.00144519	0.0479978
232	Ftl1	3.16957	0.0627403	0.00152666	0.0501226
233	Gspt1	3.16926	0.187188	0.00152827	0.0501226
234	Sfr1	3.1527	0.0992459	0.00161769	0.052644
235	Cnot6	3.15049	0.191712	0.00162998	0.0529618
236	C1ql3	3.1301	1.23758	0.00174746	0.0564295
237	Kif5c	3.11295	0.305915	0.00185225	0.0593567
238	Mdh2	3.10843	0.129534	0.00188086	0.0599404
239	Fam104a	3.09869	0.166997	0.0019438	0.0616319
240	Gnb2	3.09279	0.0790862	0.00198282	0.0626799
241	Lrp1	3.0789	0.634498	0.00207768	0.065285
242	Ap1s2	3.05981	0.549092	0.00221475	0.0690751
243	Atp2b1	3.05425	0.211561	0.00225625	0.0702652
244	Morf4l1	3.04325	0.0431312	0.00234034	0.0722408
245	Rbm26	3.03238	0.204987	0.00242631	0.0745656
246	Cdhr1	3.03131	0.855908	0.00243498	0.0747226
247	Pde6g	3.01315	0.843679	0.00258553	0.0784254
248	Elavl3	3.00252	0.324919	0.00267753	0.0804025
249	Ssbp2	2.99367	0.194904	0.00275641	0.0820666
250	Ndfip2	2.98524	0.316882	0.00283351	0.0838864
251	Guk1	2.97882	0.538396	0.00289362	0.0850465
252	Cxxc5	2.9695	0.157665	0.00298281	0.0870783
253	Shisal1	2.96563	0.607404	0.00302065	0.0879382
254	H2-Q7	2.9418	1.40378	0.00326311	0.0942205
255	Adgrl2	2.94177	0.334069	0.00326338	0.0942205
256	Cdk2ap2	2.93823	0.569025	0.0033009	0.0951728
257	Cadm4	2.91634	0.452614	0.00354168	0.101193
258	Nisch	2.91357	0.198569	0.00357328	0.10163
259	Tnnt1	2.90923	2.69056	0.00362318	0.10291
260	Apbb1	2.8867	0.326182	0.00389305	0.108519
261	Tcf12	2.88122	0.167416	0.00396138	0.109841
262	Srsf9	2.86296	0.161693	0.004197	0.115308
263	H2-D1	2.84881	0.627952	0.00438833	0.119625
264	Baiap2	2.83472	0.791507	0.0045866	0.124223
265	Rnf14	2.83087	0.364781	0.0046421	0.12508
266	Slc6a6	2.83023	0.383016	0.00465139	0.125144
267	Rbp3	2.82948	0.367893	0.00466235	0.125144
268	Maged1	2.82837	0.153381	0.00467857	0.125419
269	Tmem267	2.82616	0.900607	0.00471097	0.126127
270	Psmd9	2.81805	0.30283	0.00483167	0.128538
271	Ttc3	2.81646	0.107673	0.00485567	0.129013
272	Unc80	2.81549	0.794531	0.00487027	0.129074
273	Gpi1	2.80657	0.224038	0.00500727	0.132371
274	Snx10	2.79927	0.441655	0.0051219	0.134723
275	Gm27032	2.79846	1.46947	0.00513474	0.134891
276	1700003F12Rik	2.79586	1.076	0.00517614	0.135809
277	Pgm1	2.77808	0.49523	0.00546805	0.142762
278	Cxadr	2.76742	0.628017	0.00565027	0.146419
279	Rab5a	2.7656	0.182316	0.00568176	0.146872
280	S100a10	2.75601	0.486649	0.0058511	0.149655
281	Hs6st2	2.75027	0.948659	0.00595465	0.152054
282	Vps36	2.7416	0.238195	0.00611412	0.15537
283	Pitpnm1	2.74115	0.395624	0.0061225	0.155395
284	Gskip	2.73126	0.391134	0.00630924	0.159172
285	Wnk1	2.72782	0.194784	0.00637537	0.160071
286	Ppm1g	2.70291	0.23305	0.00687354	0.170124
287	Tmem59	2.70179	0.0894405	0.00689674	0.170309
288	Zic1	2.69719	0.328244	0.00699268	0.172277
289	Pcmtd2	2.69718	0.291275	0.00699287	0.172277
290	Pja2	2.69455	0.35082	0.00704828	0.173236
291	Elob	2.6862	0.0450316	0.0072269	0.176798
292	Smim40	2.67567	0.555521	0.00745803	0.180976
293	Rpgr	2.66773	0.363087	0.00763658	0.183641
294	Zbtb7a	2.66758	0.461479	0.00763993	0.183641
295	Ugt8a	2.6659	1.04511	0.00767836	0.184193
296	Hspa4l	2.66366	0.220848	0.00772957	0.18521
297	Onecut2	2.65938	0.316341	0.0078284	0.187364
298	Ctnnb1	2.6419	0.115435	0.00824428	0.195353
299	Dpysl5	2.64183	0.68007	0.00824597	0.195353
300	Camk2n1	2.63936	0.373751	0.00830639	0.196341
301	Sms	2.63145	0.120525	0.00850225	0.199622
302	Kank1	2.62895	1.37467	0.008565	0.200848
303	Kpna3	2.62394	0.326338	0.00869185	0.203391
304	Smoc1	2.62313	1.12462	0.00871251	0.203648
305	Wdr66	2.61312	0.280626	0.00897203	0.208322
306	Eif5a	2.60915	0.0622121	0.0090768	0.210092
307	Fbxl5	2.60805	0.364901	0.00910598	0.2105
308	Atp6ap2	2.60627	0.188242	0.00915337	0.211134
309	Nlgn2	2.60317	0.5889	0.00923669	0.212586
310	Ece1	2.60221	0.582037	0.00926247	0.212713
311	Samsn1	2.59505	1.51129	0.00945772	0.216722
312	Sox2	2.58273	0.184115	0.00980223	0.222672
313	Maz	2.58059	0.147979	0.00986321	0.223573
314	Hmgn1	2.57456	0.0330734	0.0100366	0.226283
315	Smdt1	2.56982	0.113477	0.0101751	0.228424
316	Usp34	2.5685	0.172893	0.0102141	0.229053
317	Zfp91	2.56791	0.0760373	0.0102314	0.229149
318	Fam53b	2.5656	0.743815	0.0102998	0.229747
319	Galnt7	2.55788	0.360263	0.0105314	0.233919
320	Hist3h2ba	2.5541	0.22024	0.0106461	0.235471
321	Ctsd	2.55043	0.298977	0.0107589	0.236719
322	Col9a3	2.5413	0.24895	0.0110443	0.241982
323	Wsb1	2.53062	0.266275	0.011386	0.247661
324	Pth1r	2.52154	1.11202	0.0116844	0.25258
325	Impdh1	2.51799	0.409483	0.0118027	0.254613
326	Mxra8	2.51367	1.99524	0.0119482	0.25696
327	Hnrnpl	2.51306	0.123894	0.0119691	0.257145
328	Dynll2	2.51047	0.161086	0.0120569	0.258768
329	Sqstm1	2.49944	0.361288	0.0124391	0.264535
330	Calm1	2.499	0.0263709	0.0124544	0.264593
331	Cbl	2.49377	0.4431	0.0126395	0.266905
332	Svbp	2.48798	0.254467	0.012847	0.269285
333	Ndufa12	2.48504	0.0982969	0.0129538	0.270817
334	Med4	2.48375	0.185216	0.0130008	0.271529
335	Zfp949	2.47908	0.697811	0.0131723	0.274515
336	Zfp536	2.47753	0.171958	0.0132296	0.275212
337	Crip1	2.47459	0.898217	0.0133388	0.27721
338	Pcmt1	2.46855	0.178964	0.0135663	0.28138
339	Mrpl33	2.46759	0.171804	0.0136026	0.281854
340	Fxn	2.45528	0.402865	0.0140774	0.289887
341	Fcho2	2.45489	0.313608	0.0140928	0.289887
342	Spryd7	2.45469	0.592059	0.0141008	0.289887
343	Tmem243	2.45372	0.278163	0.0141388	0.290385
344	Slc1a2	2.44906	0.325224	0.0143231	0.293596
345	As3mt	2.44782	0.450311	0.0143722	0.294028
346	Tecr	2.44336	0.140922	0.0145512	0.296243
347	Bax	2.44194	0.160312	0.0146087	0.296553
348	Arpc2	2.43256	0.122638	0.0149924	0.302477
349	Lurap1l	2.43235	0.562789	0.0150014	0.302477
350	Nfyb	2.42934	0.179403	0.0151261	0.303408
351	Arl6ip6	2.4288	0.215785	0.0151487	0.303408
352	Armcx3	2.42332	0.387346	0.0153795	0.305987
353	Gnb3	2.42027	0.291603	0.0155091	0.307981
354	Ncor1	2.41803	0.077345	0.0156049	0.309591
355	Gnb1	2.41287	0.113566	0.0158274	0.312694
356	Arglu1	2.40173	0.0590915	0.0163178	0.319507
357	Ahdc1	2.3934	0.61989	0.0166931	0.32564
358	Flnc	2.38868	2.40362	0.016909	0.328934
359	Tut4	2.38571	0.125659	0.017046	0.331293
360	Mak	2.38499	0.719706	0.0170797	0.331334
361	Trpm7	2.37706	0.253009	0.017451	0.337646
362	Taok1	2.36895	0.186149	0.0178388	0.342577
363	Tax1bp1	2.36764	0.110941	0.0179021	0.343236
364	Mapk12	2.36722	0.896346	0.0179222	0.343236
365	Ssu72	2.36652	0.195553	0.0179562	0.343573
366	Nfat5	2.3652	0.293013	0.0180205	0.344489
367	Erp29	2.36348	0.162056	0.0181044	0.345779
368	Numbl	2.3631	0.637866	0.0181228	0.345815
369	Mxd4	2.36191	0.327615	0.0181812	0.346616
370	Vapa	2.35343	0.0653291	0.0186013	0.353591
371	Fgf15	2.34705	0.326543	0.0189229	0.356865
372	Nbea	2.34575	0.253959	0.0189886	0.357471
373	Nedd4	2.34204	0.0426183	0.0191789	0.358473
374	Nup62cl	2.33096	2.15315	0.0197557	0.366642
375	Msi1	2.32164	0.13677	0.0202521	0.373214
376	Vkorc1l1	2.32164	0.341834	0.0202521	0.373214
377	Sdcbp	2.32063	0.293899	0.0203067	0.373892
378	Dtx3	2.31528	0.344826	0.0205974	0.37825
379	Gatad1	2.30665	0.242557	0.0210745	0.384239
380	Cggbp1	2.30624	0.109017	0.0210974	0.384239
381	2024-03-01	2.30557	0.849783	0.0211349	0.384421
382	AY036118	2.3026	0.347536	0.0213012	0.386774
383	Abhd8	2.29455	0.304534	0.0217589	0.39322
384	Smc3	2.29305	0.068586	0.0218448	0.393757
385	Pfn1	2.29289	0.141558	0.0218546	0.393757
386	Pea15a	2.29086	0.190531	0.0219716	0.39485
387	Nol7	2.28121	0.0779415	0.022536	0.401896
388	Aktip	2.27998	0.290402	0.022609	0.402514
389	Npepl1	2.27916	0.444824	0.0226576	0.402596
390	Isyna1	2.27407	0.75276	0.0229618	0.406039
391	mt-Nd1	2.27239	0.00758324	0.0230628	0.406798
392	Atp9a	2.26886	0.415591	0.0232769	0.408403
393	Lonp2	2.25831	0.583072	0.0239263	0.416774
394	Lpcat2	2.25699	1.04332	0.0240086	0.417861
395	Dlgap3	2.25607	0.555607	0.0240665	0.418521
396	Cacna2d1	2.25267	0.584754	0.0242798	0.420837
397	Esco1	2.25186	0.32823	0.0243312	0.421379
398	Rrm2	2.24919	0.27973	0.0245001	0.423257
399	Prnp	2.24766	0.291481	0.0245982	0.424602
400	Cpeb4	2.2439	0.556834	0.0248387	0.42805
401	C130073E24Rik	2.23789	1.28823	0.0252282	0.431887
402	Snhg3	2.23761	0.199991	0.0252465	0.431887
403	Trim35	2.23636	0.196448	0.0253285	0.432584
404	Fem1b	2.23075	0.224499	0.0256974	0.434824
405	Dpy19l1	2.23059	0.297585	0.0257083	0.434824
406	Dner	2.22213	0.651745	0.0262747	0.441205
407	Efcab2	2.22036	0.901695	0.0263942	0.442149
408	Tceal8	2.21912	0.213114	0.0264787	0.44286
409	Arid5b	2.20524	0.240215	0.0274373	0.454545
410	Arl6ip1	2.20441	0.0844312	0.0274956	0.455151
411	Commd1	2.19881	0.163079	0.0278915	0.460978
412	Atp5k	2.19762	0.137003	0.0279762	0.461998
413	Manf	2.19733	0.0797539	0.0279972	0.461998
414	Acly	2.1941	0.276592	0.0282286	0.465084
415	Gpx3	2.19118	1.37148	0.0284384	0.467076
416	Srgap2	2.19029	0.458178	0.0285032	0.467625
417	Gm45716	2.19011	0.385812	0.0285164	0.467625
418	Atp6v1b2	2.18826	0.300775	0.0286509	0.469463
419	Glud1	2.18735	0.291255	0.0287167	0.470175
420	Adipor1	2.18198	0.347138	0.0291109	0.474776
421	Samd7	2.18129	1.00278	0.029162	0.47524
422	Tgfb1i1	2.17985	1.26995	0.0292686	0.476238
423	Hmgn3	2.17856	0.123575	0.0293646	0.477402
424	Adam23	2.17797	0.59066	0.0294084	0.477402
425	A430035B10Rik	2.17432	0.900474	0.0296812	0.481087
426	Chd7	2.16063	0.110964	0.0307241	0.49342
427	Dera	2.15811	0.540845	0.0309193	0.495038
428	Ddx1	2.15368	0.187343	0.0312655	0.498301
429	Nrep	2.14513	0.232697	0.0319423	0.506779
430	Tbc1d9	2.14388	0.609266	0.0320427	0.507987
431	Rp1	2.13852	0.544939	0.0324746	0.514058
432	Dgkd	2.1377	0.305163	0.0325409	0.514332
433	Eif3e	2.13381	0.0634749	0.0328587	0.518574
434	Sag	2.12607	0.40273	0.0334978	0.525108
435	Ppa2	2.12327	0.246419	0.0337315	0.527588
436	Rims2	2.12117	0.386122	0.0339075	0.529947
437	Krt18	2.11393	0.955309	0.0345212	0.536344
438	Nsg1	2.11121	0.170362	0.0347546	0.538509
439	Btbd9	2.11111	0.287247	0.0347632	0.538509
440	Ucp2	2.10384	1.95824	0.0353927	0.545042
441	Dad1	2.10321	0.115358	0.0354474	0.545086
442	Nfkbia	2.10224	0.23056	0.0355322	0.545541
443	Ssbp4	2.10168	0.171102	0.0355811	0.545541
444	Aldh1a1	2.0968	0.409671	0.0360112	0.548929
445	Slc38a1	2.09486	0.150883	0.0361832	0.55115
446	Bex4	2.08916	0.172814	0.036693	0.557102
447	Parvb	2.08901	1.38859	0.0367067	0.557102
448	Cacna1h	2.08828	0.50603	0.0367729	0.557302
449	Ier3	2.0876	0.66798	0.0368341	0.557425
450	Stim1	2.08692	0.696892	0.0368955	0.557951
451	Phf3	2.0829	0.107924	0.0372606	0.561048
452	Ndufa1	2.08163	0.139192	0.0373759	0.561575
453	Lrp8	2.07478	0.179518	0.0380074	0.568215
454	Shank1	2.07357	0.956496	0.038119	0.569073
455	Sumo3	2.07191	0.113085	0.038274	0.570982
456	Abcg1	2.06839	0.383053	0.0386036	0.573453
457	Gm47283	2.05765	0.156301	0.0396233	0.586113
458	Gnb5	2.05481	0.376862	0.0398975	0.588508
459	Fezf2	2.05439	0.497614	0.0399376	0.588508
460	Tnnt2	2.04767	0.880348	0.040592	0.596657
461	Ormdl3	2.04663	0.23959	0.0406948	0.597693
462	Zbtb2	2.03742	0.521915	0.0416076	0.607754
463	Gas6	2.03581	1.23894	0.0417694	0.608979
464	Rab3a	2.03572	0.330835	0.0417785	0.608979
465	Klhl33	2.02461	1.03215	0.042907	0.620874
466	Lhx3	2.02439	2.57736	0.0429305	0.620874
467	Bhlhb9	2.02391	0.350224	0.042979	0.620874
468	Trp53rkb	2.02016	0.48286	0.0433668	0.623472
469	Agfg1	2.01315	0.286035	0.0440993	0.631141
470	Setdb2	2.01218	0.750543	0.0442008	0.631459
471	Zrsr2	2.00982	0.195464	0.0444498	0.633832
472	Nt5e	2.0094	1.14527	0.0444951	0.634048
473	Tnni1	2.00256	2.00125	0.0452242	0.640136
474	Cfap36	2.00231	0.22363	0.0452511	0.640136
475	Tmem158	2.00198	0.275696	0.0452865	0.640136
476	Rcor2	2.00108	0.20706	0.0453838	0.641053
477	Mlf2	1.99461	0.163666	0.0460859	0.647485
478	Lifr	1.99377	0.67603	0.046177	0.648332
479	Kcnk3	1.99336	1.69256	0.0462215	0.648522
480	Sv2b	1.98533	0.425513	0.0471073	0.65831
481	Cpne6	1.98484	2.32689	0.0471626	0.658645
482	Smim13	1.98434	0.228135	0.047218	0.658871
483	Zfp24	1.98162	0.129835	0.0475214	0.66068
484	Ctsz	1.97666	0.386842	0.0480802	0.666141
485	Dnm3	1.97243	0.492912	0.0485606	0.669702
486	Prdx5	1.96922	0.173824	0.0489277	0.673284
487	Xrn1	1.96843	0.221706	0.0490187	0.673806
488	Eno2	1.9652	1.13639	0.0493912	0.677061
489	Mapk1	1.96282	0.150671	0.0496676	0.677983
490	Hsp90ab1	1.95377	0.00336892	0.0507285	0.686265
491	3830403N18Rik	1.95338	4.97705	0.0507751	0.686265
492	Pts	1.94567	0.271005	0.0516945	0.694221
493	Gpr162	1.94384	0.477336	0.0519148	0.696319
494	Diablo	1.94361	0.290616	0.0519419	0.696319
495	Ntrk3	1.9424	1.83702	0.0520893	0.696903
496	Lingo3	1.94236	0.85782	0.0520934	0.696903
497	Atp5j2	1.94006	0.0332185	0.0523724	0.698854
498	Trafd1	1.93758	0.356405	0.0526748	0.700661
499	Slc25a23	1.93654	0.302254	0.0528021	0.701911
500	Map7d2	1.93546	1.01386	0.052934	0.702774
501	Rbbp6	1.93286	0.0744112	0.053253	0.706561
502	Fam189a2	1.93216	0.761616	0.0533399	0.707267
503	Meioc	1.9255	3.26184	0.0541664	0.714615
504	5031425E22Rik	1.9243	0.225867	0.0543168	0.71615
505	Igf2bp2	1.92276	0.348222	0.05451	0.717795
506	Bcap31	1.92103	0.266489	0.0547282	0.719315
507	Hsd11b2	1.91915	2.32214	0.0549653	0.721527
508	Trip12	1.91648	0.275033	0.0553043	0.72507
509	Dhx9	1.91423	0.0924348	0.0555903	0.725795
510	Fkbp2	1.91404	0.207659	0.0556152	0.725795
511	Kdm5b	1.91243	0.173987	0.0558216	0.726682
512	Cspg5	1.91195	0.0813024	0.0558826	0.726751
513	Atp11b	1.91019	0.236145	0.0561093	0.728345
514	Rufy3	1.90865	0.167921	0.0563066	0.729933
515	Snap91	1.90823	0.518302	0.0563614	0.729933
516	Rab28	1.90629	0.234642	0.0566121	0.731255
517	Rnf150	1.90285	0.280721	0.05706	0.733428
518	Vegfb	1.9018	0.225089	0.0571973	0.734743
519	Hras	1.89963	0.194349	0.0574818	0.737431
520	Mcam	1.89959	0.707572	0.0574869	0.737431
521	Tmsb15b1	1.89796	0.578797	0.0577008	0.739401
522	Cers4	1.8962	0.35532	0.0579342	0.741466
523	Phip	1.89594	0.0622856	0.0579679	0.741466
524	Nkain3	1.89502	1.49385	0.0580893	0.742566
525	H1fx	1.88996	0.087224	0.0587639	0.748223
526	Mrps28	1.88983	0.22956	0.0587813	0.748223
527	Ppp1ca	1.88927	0.0598095	0.058856	0.748719
528	Myef2	1.87825	0.17255	0.0603466	0.761146
529	Kcnab3	1.87654	1.02461	0.0605811	0.762806
530	Msh3	1.86442	0.26693	0.0622623	0.777446
531	Tbrg1	1.86176	0.191304	0.0626365	0.780724
532	Prph	1.86093	1.66249	0.0627543	0.781728
533	Polr1d	1.85917	0.0663338	0.0630026	0.784357
534	Fjx1	1.8581	0.308316	0.0631554	0.785792
535	Epop	1.85716	0.560341	0.0632887	0.786054
536	Wfdc2	1.85278	1.17	0.0639138	0.79241
537	Max	1.84648	0.306765	0.0648231	0.800375
538	Dctn1	1.8459	0.312143	0.0649073	0.800943
539	Pip4k2c	1.84526	0.691181	0.0649996	0.801611
540	Fam133b	1.84442	0.0824451	0.0651223	0.802653
541	Ssx2ip	1.84334	0.217688	0.06528	0.803424
542	Cd1d1	1.83901	0.239313	0.0659135	0.805099
543	Prpf39	1.83795	0.216368	0.0660701	0.805973
544	Elf2	1.83566	0.116463	0.0664086	0.807015
545	Suds3	1.8339	0.234973	0.0666695	0.807497
546	Ccnq	1.83029	0.269547	0.0672061	0.810212
547	Ccdc175	1.82947	0.663156	0.0673297	0.810349
548	Ptdss2	1.8227	0.354825	0.068349	0.819329
549	Retreg2	1.81972	0.219006	0.0688011	0.821863
550	Mboat2	1.81925	0.313843	0.0688736	0.821863
551	Psmc5	1.81879	0.146391	0.0689442	0.822238
552	Epcam	1.8144	1.15467	0.0696154	0.826954
553	Tra2a	1.80777	0.0525481	0.0706415	0.835743
554	Rnf187	1.80585	0.0966841	0.0709424	0.83815
555	Hap1	1.80516	0.354053	0.0710492	0.838388
556	Cd72	1.80341	1.31306	0.0713236	0.840585
557	Msh2	1.80112	0.226834	0.0716834	0.843741
558	Leng8	1.79951	0.247577	0.0719379	0.845452
559	Smarca5	1.79586	0.0351702	0.0725167	0.850349
560	Prpf19	1.79417	0.171667	0.0727861	0.853032
561	Prpf4b	1.79002	0.0947731	0.073451	0.858108
562	Zmym4	1.7872	0.199183	0.0739047	0.858724
563	Cngb3	1.78504	0.445391	0.0742554	0.860836
564	Acsl1	1.78493	0.347503	0.0742723	0.860836
565	Agpat5	1.7837	0.233223	0.0744731	0.862212
566	Kif19a	1.7833	0.707603	0.0745378	0.862255
567	Atp1b1	1.77676	0.781201	0.0756079	0.870071
568	Dlg4	1.77539	0.560389	0.0758338	0.872008
569	Tceal3	1.77358	0.860517	0.0761326	0.873236
570	Lgals1	1.77067	0.594925	0.0766149	0.87733
571	Nr3c1	1.7693	0.283817	0.076844	0.878995
572	Rnf11	1.76817	0.114717	0.0770324	0.880191
573	Ywhah	1.76749	0.11111	0.0771467	0.881017
574	Sptbn1	1.76376	0.162116	0.0777718	0.886227
575	Cfap298	1.76251	0.355509	0.077984	0.8872
576	Rhoa	1.76207	0.0396938	0.0780577	0.887558
577	Sec61b	1.75911	0.0612381	0.0785595	0.890369
578	Cacna1a	1.75856	0.356951	0.0786528	0.890465
579	Cox6c	1.75717	0.00128028	0.0788891	0.890896
580	Cox16	1.75709	0.135639	0.0789031	0.890896
581	Mindy2	1.75622	0.2619	0.0790506	0.892082
582	Pdlim4	1.75428	0.513561	0.0793818	0.894377
583	Tmem176a	1.75389	0.466538	0.0794485	0.894648
584	Otop3	1.75362	1.08277	0.079496	0.894703
585	Atf7ip	1.75021	0.160792	0.080082	0.899851
586	Fzd5	1.74858	0.186815	0.0803629	0.902524
587	Camk2b	1.74808	0.935236	0.0804505	0.903024
588	Hist3h2a	1.7451	0.392965	0.0809677	0.906516
589	Dmc1	1.74506	1.02679	0.0809745	0.906516
590	Rnf227	1.74504	0.255567	0.0809775	0.906516
591	Galnt13	1.73871	0.199421	0.0820863	0.912389
592	Nectin2	1.73759	0.373065	0.0822829	0.913326
593	Cdo1	1.73711	1.44191	0.0823675	0.913326
594	Fkbp1a	1.7371	0.0793139	0.0823691	0.913326
595	2610507B11Rik	1.73203	0.306816	0.0832675	0.918759
596	Nol4l	1.72894	0.513087	0.0838202	0.921713
597	Sv2a	1.72154	0.573277	0.0851524	0.929942
598	Limd2	1.7188	0.300473	0.0856506	0.931989
599	Rnf181	1.71654	0.421376	0.0860626	0.935018
600	Rtn4rl1	1.71618	1.0186	0.0861299	0.935264
601	Mrpl2	1.70962	0.243201	0.087337	0.943662
602	Mdh1	1.70923	0.0557863	0.0874091	0.943662
603	Itfg2	1.70851	0.222277	0.0875421	0.943764
604	Api5	1.70541	0.11384	0.0881184	0.946574
605	Mif4gd	1.7051	0.401501	0.0881749	0.946696
606	Ubb	1.70323	-0.0061153	0.0885254	0.949369
607	Uqcc2	1.70144	0.205763	0.0888609	0.950472
608	Cnrip1	1.70124	0.228579	0.0888982	0.950472
609	Spcs3	1.69952	0.457299	0.0892209	0.952083
610	Araf	1.69662	0.244208	0.0897677	0.956747
611	B2m	1.69648	0.414121	0.0897947	0.956747
612	Ggnbp2	1.69522	0.153343	0.0900339	0.957352
613	Kdm3b	1.69402	0.284037	0.0902621	0.958653
614	Smc5	1.69202	0.184614	0.0906416	0.960407
615	Dhx36	1.6914	0.0728019	0.0907604	0.961181
616	Herpud1	1.68852	0.172427	0.0913123	0.964592
617	Smad1	1.68714	0.282031	0.0915772	0.966418
618	Mga	1.68587	0.289125	0.0918202	0.967523
619	Ndufb8	1.68498	0.0699571	0.0919928	0.968259
620	Neurl1a	1.68475	1.14077	0.0920362	0.968259
621	Sys1	1.68167	0.144518	0.0926337	0.972169
622	Rflnb	1.68131	0.702712	0.0927034	0.972169
623	Pgrmc2	1.68096	0.20433	0.0927706	0.972169
624	Asna1	1.68013	0.199556	0.0929311	0.97288
625	Aspscr1	1.67886	0.354706	0.0931795	0.974509
626	Ccdc187	1.67853	0.947523	0.0932428	0.974684
627	Bclaf3	1.67765	0.296745	0.093415	0.975169
628	Crebrf	1.67309	0.209617	0.0943087	0.979971
629	Mest	1.66772	0.220298	0.0953707	0.989536
630	Mrps18c	1.66377	0.194896	0.0961575	0.995847
631	Sod2	1.66372	0.102202	0.0961687	0.995847
632	Epb41	1.66282	0.104172	0.0963478	0.996334
633	Ak1	1.66066	1.48227	0.0967824	0.998262
634	Zfp706	1.65743	0.0717777	0.0974333	1
635	Pdzd2	1.65728	0.498386	0.097463	1
636	Ing2	1.65528	0.234234	0.0978675	1
637	Eif2s3y	1.65494	0.201032	0.0979368	1
638	Fyco1	1.65308	0.452234	0.0983137	1
639	Cspp1	1.65057	0.125265	0.0988269	1
640	Rtl8a	1.64863	0.297412	0.0992226	1
641	Inhbb	1.64776	0.473279	0.0994027	1
642	Fabp7	1.64726	0.203165	0.0995048	1
643	Hspa12a	1.64569	0.366295	0.0998269	1
644	Cops3	1.64489	0.164536	0.0999927	1
645	Ccdc47	1.64012	0.195968	0.100979	1
646	Mtmr11	1.63878	1.64495	0.101259	1
647	Sfrp2	1.63638	0.29837	0.10176	1
648	Foxd1	1.63133	0.308436	0.102821	1
649	Klc1	1.63101	0.171531	0.102889	1
650	Gulp1	1.63021	0.39066	0.103058	1
651	Kmt5b	1.63019	0.163989	0.103061	1
652	Epha8	1.6295	0.330112	0.103207	1
653	Slit2	1.62869	0.52362	0.103378	1
654	Mars	1.62427	0.476562	0.104318	1
655	Dgke	1.62307	0.659705	0.104575	1
656	Pole4	1.62112	0.221255	0.104992	1
657	Rxylt1	1.61784	0.207317	0.105697	1
658	Oxa1l	1.6177	0.249313	0.105728	1
659	Slc17a7	1.61673	0.955559	0.105937	1
660	Glrx5	1.61579	0.125073	0.106139	1
661	Rc3h1	1.61381	0.239861	0.106568	1
662	Hectd4	1.61252	0.409203	0.106849	1
663	Prkab1	1.61235	0.365728	0.106886	1
664	Tram1	1.60939	0.307814	0.107531	1
665	Clta	1.60825	0.0290501	0.107781	1
666	Taldo1	1.60675	0.0794438	0.108109	1
667	Nlk	1.60666	0.191785	0.108128	1
668	Akr1c13	1.60499	2.22575	0.108497	1
669	Dact3	1.60094	0.310518	0.109391	1
670	Fhod3	1.6009	0.54199	0.109399	1
671	Mff	1.59332	0.073332	0.111088	1
672	Gm12940	1.59291	0.472895	0.11118	1
673	Srrm4	1.59275	0.120389	0.111216	1
674	Cplx1	1.58975	1.77453	0.111892	1
675	Gjc1	1.58662	0.174267	0.112598	1
676	Lactb	1.58534	0.394555	0.112888	1
677	Rps27l	1.58444	0.0374255	0.113093	1
678	Prkd1	1.57732	0.741723	0.114722	1
679	Nt5c3b	1.57709	0.311221	0.114774	1
680	Zfr	1.57704	0.121406	0.114786	1
681	Rasa2	1.57446	0.275276	0.11538	1
682	Trpc1	1.57049	0.358178	0.116301	1
683	Plec	1.5676	0.612639	0.116974	1
684	Onecut1	1.56749	0.613433	0.117001	1
685	Luc7l2	1.56733	0.0148341	0.117037	1
686	Map2	1.56602	0.18306	0.117344	1
687	Tead3	1.56358	1.47003	0.117916	1
688	Aff4	1.56151	0.145623	0.118404	1
689	B3gat3	1.56079	0.287598	0.118573	1
690	Ubp1	1.5604	0.262823	0.118665	1
691	Gem	1.55875	0.659524	0.119056	1
692	4931406P16Rik	1.55855	0.285417	0.119102	1
693	Gngt1	1.55754	0.437629	0.119342	1
694	Mapk3	1.55722	0.328947	0.119418	1
695	Ktn1	1.55342	0.0934284	0.120322	1
696	Ndufs7	1.55062	0.107245	0.120993	1
697	Nrd1	1.54371	0.155093	0.122658	1
698	Ptprz1	1.54112	0.175351	0.123288	1
699	Sertad2	1.54012	0.377106	0.123532	1
700	Sh3bgrl2	1.53917	0.423504	0.123762	1
701	Ppp2r3a	1.53587	0.367693	0.12457	1
702	Zfp385b	1.53115	0.420909	0.125732	1
703	Epb41l5	1.52892	0.223182	0.126284	1
704	Nktr	1.52812	0.0614932	0.126483	1
705	Plcd1	1.52741	0.771846	0.12666	1
706	Abracl	1.52636	0.0997071	0.126921	1
707	Atp6v1c1	1.52324	0.375726	0.127698	1
708	Smg6	1.52099	0.180514	0.128261	1
709	Cxxc4	1.51915	0.271233	0.128724	1
710	Ensa	1.51808	0.121423	0.128993	1
711	Slc3a2	1.51343	0.158581	0.130169	1
712	Phlda3	1.51306	0.65743	0.130264	1
713	Eif4g3	1.51305	0.156286	0.130266	1
714	Tprgl	1.51215	0.162288	0.130496	1
715	Fitm1	1.51037	2.53479	0.130949	1
716	Cul3	1.50985	0.0666898	0.131083	1
717	Ubap1l	1.50574	0.608328	0.132135	1
718	Cep78	1.50359	0.295992	0.132687	1
719	Tdg	1.50201	0.125932	0.133094	1
720	Cdh11	1.50158	0.188023	0.133207	1
721	Pou2f2	1.49987	0.556289	0.133649	1
722	Mapre3	1.49983	0.706373	0.13366	1
723	Plekhf2	1.49957	0.228426	0.133727	1
724	Zfpm1	1.49841	0.784708	0.134027	1
725	Cpne5	1.4949	0.935243	0.134942	1
726	Myt1	1.49453	0.39717	0.135037	1
727	Thbs3	1.49202	1.68347	0.135693	1
728	Acad10	1.49019	1.36641	0.136174	1
729	Gnl1	1.48763	0.329313	0.136849	1
730	Zfp423	1.48734	0.57901	0.136925	1
731	Btg2	1.48605	0.117091	0.137267	1
732	Slc6a2	1.48292	1.69043	0.138094	1
733	Ttyh2	1.48067	0.428133	0.138695	1
734	Ppp1r1b	1.4756	1.99883	0.140052	1
735	Ino80c	1.47434	0.356122	0.14039	1
736	Cntfr	1.47211	0.395334	0.14099	1
737	Cthrc1	1.47043	0.598151	0.141446	1
738	Pou2f1	1.46935	0.221998	0.141737	1
739	P4hb	1.4679	0.154646	0.142131	1
740	Uqcrq	1.46629	0.0190203	0.14257	1
741	Gm30025	1.46604	0.521624	0.142638	1
742	Tspo	1.4649	0.547603	0.142949	1
743	Gm3728	1.46266	0.215606	0.143562	1
744	Slc38a10	1.46083	0.341204	0.144062	1
745	Serinc5	1.46052	0.585295	0.144148	1
746	Fnbp1l	1.45912	0.141121	0.144533	1
747	Mpp5	1.45659	0.319847	0.145229	1
748	L1cam	1.45425	1.12621	0.145878	1
749	Pir	1.45404	0.763319	0.145935	1
750	Trps1	1.45354	0.235306	0.146073	1
751	Ogdh	1.45236	0.235083	0.146402	1
752	Cacna2d2	1.45214	0.382962	0.146462	1
753	Dpp3	1.44952	0.24999	0.147192	1
754	Ap2m1	1.44706	0.0960885	0.14788	1
755	AC160336.1	1.44673	1.4587	0.147973	1
756	Fhl1	1.4442	0.181154	0.148682	1
757	Notch3	1.44367	0.939516	0.148832	1
758	Prkaca	1.44279	0.309053	0.14908	1
759	Pdlim1	1.44275	0.328158	0.14909	1
760	Zmym2	1.43974	0.222226	0.149941	1
761	Agrn	1.43811	0.296833	0.150403	1
762	Fam184a	1.43644	0.248929	0.150879	1
763	Serp2	1.43627	0.780894	0.150925	1
764	Rps6ka3	1.43592	0.454384	0.151024	1
765	Gm32629	1.4353	1.01538	0.151202	1
766	Yrdc	1.43283	0.168705	0.151907	1
767	Pdhb	1.43266	0.0926349	0.151956	1
768	2900093K20Rik	1.43087	0.372324	0.152466	1
769	Ube2m	1.43016	0.103566	0.152672	1
770	Tcea1	1.42966	0.084526	0.152815	1
771	Ric3	1.42846	0.385052	0.153161	1
772	Cdv3	1.42783	0.0761473	0.153341	1
773	H2afv	1.42718	0.0296315	0.153529	1
774	Jun	1.42548	0.0742854	0.154018	1
775	Ube2v1	1.42518	0.143849	0.154104	1
776	Sec14l1	1.41442	0.201973	0.157238	1
777	Mbd6	1.41428	0.276758	0.15728	1
778	Ahcyl2	1.4135	0.305567	0.157508	1
779	Myl12b	1.4123	0.0933578	0.15786	1
780	Arl4c	1.41214	0.298095	0.15791	1
781	Serinc3	1.41089	0.287675	0.158277	1
782	Tmbim6	1.40986	0.0952529	0.15858	1
783	Ddit3	1.4087	0.219352	0.158925	1
784	Fbxl3	1.40721	0.210745	0.159364	1
785	Ap4s1	1.40664	0.246195	0.159533	1
786	Vopp1	1.40631	0.227802	0.159633	1
787	Actr3	1.40506	0.100797	0.160002	1
788	Il17d	1.40489	1.29741	0.160055	1
789	Adgrv1	1.40363	0.176601	0.160429	1
790	Cenpt	1.39841	0.433504	0.16199	1
791	Egflam	1.3952	0.4613	0.162955	1
792	Bsg	1.39299	0.0565092	0.163621	1
793	Cbarp	1.3929	0.868843	0.16365	1
794	Tob2	1.39238	0.279518	0.163806	1
795	Acsl6	1.39203	0.47471	0.163915	1
796	Hist1h2bc	1.39169	0.51222	0.164015	1
797	Rpf1	1.39135	0.158736	0.16412	1
798	Cadps	1.39017	0.406209	0.164478	1
799	Tex264	1.39007	0.380364	0.164507	1
800	Atf3	1.3879	0.653382	0.165166	1
801	Syf2	1.38787	0.130323	0.165177	1
802	Lpgat1	1.38769	0.303025	0.165232	1
803	Cltc	1.38712	0.15922	0.165405	1
804	Fam216a	1.38571	0.147234	0.165836	1
805	Srsf10	1.38379	0.0188568	0.166422	1
806	Zmat4	1.38193	1.29212	0.166992	1
807	Rreb1	1.38136	0.356886	0.167168	1
808	Cd2ap	1.3789	0.206379	0.167925	1
809	Etfa	1.37772	0.20043	0.16829	1
810	Ngrn	1.37707	0.228112	0.16849	1
811	Tusc3	1.37703	0.140821	0.168504	1
812	Atp6v1h	1.37468	0.182935	0.169231	1
813	Cnksr2	1.37407	0.443534	0.169421	1
814	Ccdc71l	1.37328	0.370557	0.169664	1
815	Gpatch1	1.37245	0.515701	0.169924	1
816	Gm21887	1.37127	0.473756	0.170291	1
817	Edf1	1.36964	0.095973	0.170799	1
818	Tomm20	1.36924	0.0315715	0.170924	1
819	Adgrb2	1.36835	0.389197	0.171203	1
820	9330020H09Rik	1.36799	0.66886	0.171314	1
821	Sfrp1	1.36632	0.462485	0.171837	1
822	Hpcal1	1.36146	0.439475	0.173368	1
823	Eml3	1.36139	0.855017	0.173392	1
824	Ramp3	1.36104	1.19126	0.1735	1
825	Adam12	1.36097	0.829065	0.173524	1
826	Usp12	1.36091	0.373147	0.173543	1
827	Epb41l2	1.35981	0.125177	0.173889	1
828	Pbx4	1.3586	0.378117	0.174274	1
829	Vps4b	1.35698	0.158975	0.174786	1
830	Mapk4	1.35481	0.915562	0.175479	1
831	Robo2	1.3541	0.149276	0.175706	1
832	Camk2g	1.35406	0.322988	0.175719	1
833	Shoc2	1.35315	0.18188	0.176008	1
834	Cry1	1.35217	0.212343	0.176319	1
835	Smpd2	1.35207	0.345564	0.176353	1
836	Hnrnpd	1.3501	-0.0242195	0.176984	1
837	Cdh13	1.34915	0.918433	0.177288	1
838	Gprasp1	1.34837	0.27165	0.17754	1
839	Gucy1b1	1.34831	0.707029	0.177558	1
840	Ogfr	1.34722	0.166539	0.177908	1
841	Mcur1	1.34605	0.365169	0.178287	1
842	Morc3	1.34228	0.24462	0.179504	1
843	Lyar	1.34113	0.134883	0.179878	1
844	Afdn	1.339	0.0820616	0.18057	1
845	Slc12a2	1.33696	0.299156	0.181237	1
846	Impad1	1.33598	0.115756	0.181555	1
847	Fam76a	1.33424	0.23192	0.182126	1
848	Selenom	1.3336	0.321966	0.182333	1
849	Apobec2	1.33329	2.60861	0.182435	1
850	Zfp787	1.33316	0.154768	0.182478	1
851	Epn2	1.33271	0.274025	0.182627	1
852	Cpe	1.3321	0.133745	0.182829	1
853	Atp6v1d	1.33168	0.214835	0.182967	1
854	Skil	1.33115	0.152178	0.18314	1
855	Lmna	1.33108	0.660944	0.183164	1
856	Rmnd5b	1.3309	0.420516	0.183221	1
857	Lpcat3	1.32975	0.504502	0.183601	1
858	Ubl5	1.32928	0.0347775	0.183755	1
859	Adgrb1	1.32804	0.54479	0.184167	1
860	Adcy2	1.32765	0.856565	0.184294	1
861	2510009E07Rik	1.32655	0.297275	0.184658	1
862	Prph2	1.32007	0.38308	0.186811	1
863	Crlf3	1.31872	0.197491	0.187261	1
864	Ntng1	1.31819	0.765537	0.187441	1
865	Ppp1r10	1.31688	0.192769	0.18788	1
866	Ppp1r15a	1.31658	0.323935	0.187978	1
867	Hdgfl3	1.31373	0.0647298	0.188937	1
868	Sar1b	1.31347	0.105435	0.189025	1
869	Arpp19	1.31027	0.0480321	0.190106	1
870	Mark4	1.30959	0.611895	0.190334	1
871	Atp6v1f	1.30875	0.065138	0.19062	1
872	Tesc	1.30611	1.47014	0.191514	1
873	Tmem64	1.30527	0.377259	0.191801	1
874	Skap2	1.30525	1.05717	0.191808	1
875	Kctd16	1.30406	0.743787	0.192212	1
876	Emp2	1.30352	1.09359	0.192398	1
877	Yipf4	1.30168	0.1142	0.193025	1
878	Ttc9	1.29807	0.386684	0.194263	1
879	Lonrf2	1.29801	0.243774	0.194286	1
880	Crebzf	1.29787	0.135406	0.194332	1
881	Dnaja1	1.29685	0.0208524	0.194684	1
882	Mtch1	1.29669	0.0537113	0.194738	1
883	Tmsb15b2	1.29601	0.262106	0.194973	1
884	Fam174a	1.296	0.271827	0.194975	1
885	Trappc4	1.29466	0.110096	0.195438	1
886	Pdpk1	1.29419	0.242314	0.1956	1
887	Mib1	1.29323	0.153863	0.195931	1
888	Rho	1.2932	1.59729	0.195943	1
889	Aipl1	1.292	0.675672	0.196358	1
890	Mdm1	1.29161	0.246564	0.196493	1
891	Lmbrd1	1.29147	0.301399	0.196542	1
892	Gse1	1.29089	0.161555	0.196743	1
893	Ncor2	1.28959	0.22886	0.197192	1
894	Klhl29	1.28812	0.70429	0.197705	1
895	Txnrd2	1.28808	0.538888	0.197717	1
896	Stard3	1.28646	0.280924	0.198282	1
897	Socs2	1.28554	0.197689	0.198603	1
898	Slc25a36	1.28388	0.150218	0.199184	1
899	Clvs1	1.28366	0.516949	0.199261	1
900	Ywhae	1.28033	-0.0114285	0.200427	1
901	Tro	1.27959	0.442301	0.200691	1
902	Ralgds	1.27859	0.278839	0.201042	1
903	Nradd	1.27809	0.281863	0.201219	1
904	Atp6v0e	1.27796	0.191039	0.201262	1
905	Dynlt3	1.27707	0.213286	0.201579	1
906	Aacs	1.27672	0.78597	0.2017	1
907	Foxo3	1.27603	0.265567	0.201946	1
908	Pgrmc1	1.27586	0.0837677	0.202005	1
909	Ybx3	1.27554	0.117132	0.202119	1
910	Crhbp	1.27531	0.983115	0.202201	1
911	Ndrg1	1.27376	0.096552	0.20275	1
912	Apoc1	1.27079	1.48546	0.203803	1
913	Pacsin1	1.27072	0.379519	0.203829	1
914	Ssr1	1.27055	0.0840197	0.203889	1
915	3222401L13Rik	1.2698	0.860096	0.204156	1
916	Cdc42ep3	1.26811	0.316263	0.204757	1
917	Fuca1	1.2651	0.214266	0.205834	1
918	Tulp4	1.26463	0.0939224	0.206005	1
919	Zfp518a	1.26461	0.687677	0.206013	1
920	Cnp	1.26412	0.194798	0.206186	1
921	Mia3	1.26369	0.172766	0.20634	1
922	Pnma2	1.26317	2.89634	0.206528	1
923	C530008M17Rik	1.26274	0.101125	0.206683	1
924	Naa30	1.26146	0.379064	0.207142	1
925	Acss2	1.25921	0.431719	0.207953	1
926	Cep19	1.25911	0.342555	0.207992	1
927	Ppm1m	1.2589	0.992824	0.208067	1
928	Dbn1	1.25822	0.105337	0.208313	1
929	Hint1	1.25666	-0.0148152	0.208876	1
930	Mob1a	1.25612	0.237975	0.209072	1
931	Mapk9	1.25315	0.349039	0.210149	1
932	Fbxl20	1.25288	0.323523	0.21025	1
933	AC149090.1	1.25259	0.233127	0.210354	1
934	Ntm	1.24859	0.209755	0.211816	1
935	Sirt1	1.24481	0.211732	0.213202	1
936	Map1lc3b	1.24262	0.0418452	0.214008	1
937	Mesd	1.24093	0.218508	0.21463	1
938	Esd	1.23977	0.0622074	0.21506	1
939	Cdan1	1.23839	0.340528	0.21557	1
940	Nrarp	1.23606	0.164117	0.216436	1
941	Lrrc4b	1.23541	0.470184	0.216679	1
942	Usp51	1.23292	0.524592	0.217604	1
943	Mef2d	1.23274	0.253709	0.217672	1
944	Abhd17a	1.23136	0.124415	0.218187	1
945	Ccdc91	1.23066	0.447938	0.218451	1
946	Ndufa10	1.22979	0.0711937	0.218775	1
947	Arpc1b	1.22908	0.350955	0.21904	1
948	Fam13b	1.22839	0.1811	0.2193	1
949	Reep5	1.22531	0.171776	0.220457	1
950	Dapk3	1.22063	0.353344	0.222228	1
951	Ctsb	1.21982	0.193503	0.222535	1
952	Chrna4	1.21871	0.617487	0.222955	1
953	Cyth3	1.21852	0.245344	0.223025	1
954	Helz	1.21726	0.166654	0.223505	1
955	Smarca1	1.2167	0.693667	0.223719	1
956	Tubb2b	1.21638	0.054796	0.223839	1
957	Xpo1	1.21524	0.168194	0.224274	1
958	Dnah7a	1.21482	0.99192	0.224436	1
959	Syce2	1.21472	0.277973	0.224474	1
960	Hebp1	1.21449	1.30845	0.224561	1
961	Gpsm3	1.2135	1.47874	0.224939	1
962	Actr8	1.21256	0.236895	0.2253	1
963	Macf1	1.21076	0.066212	0.225989	1
964	Lhfpl4	1.21016	0.386587	0.226216	1
965	N4bp3	1.20926	1.33295	0.226561	1
966	Prpf40a	1.20879	0.0558901	0.226744	1
967	Arhgef2	1.20656	0.308723	0.227601	1
968	Ppp2r5c	1.20625	0.226549	0.227719	1
969	Rbpms2	1.20595	0.832904	0.227836	1
970	Pard6b	1.205	0.728021	0.228205	1
971	Eif4e2	1.20416	0.114355	0.228529	1
972	Ahr	1.20414	0.902825	0.228536	1
973	Zfp395	1.20273	0.608712	0.229081	1
974	Ccdc88c	1.20191	0.201293	0.229397	1
975	Rara	1.2014	0.321669	0.229597	1
976	Dnajb11	1.20136	0.123258	0.22961	1
977	Slc4a7	1.20102	0.110565	0.229743	1
978	Psmd3	1.20049	0.119416	0.229949	1
979	Pfkp	1.20026	0.414212	0.230037	1
980	Wdr6	1.20021	0.247938	0.230058	1
981	BC051142	1.2002	0.958935	0.230062	1
982	Tcp11l2	1.19805	0.607233	0.230897	1
983	Fancl	1.19558	0.355104	0.23186	1
984	Hadh	1.19169	0.196474	0.233381	1
985	Col2a1	1.1914	0.166907	0.233497	1
986	Zranb2	1.19057	0.0677136	0.233821	1
987	Ndufb2	1.1901	0.111786	0.234008	1
988	Lbp	1.18794	1.63474	0.234859	1
989	Isl2	1.18607	1.15023	0.235596	1
990	Brd1	1.18592	0.0474145	0.235656	1
991	Usp9x	1.18583	0.174056	0.23569	1
992	Yes1	1.18565	0.246388	0.23576	1
993	Setd3	1.18528	0.140451	0.235907	1
994	Ccdc92	1.18482	0.83876	0.23609	1
995	Trappc2l	1.1831	0.208305	0.236768	1
996	Nrxn2	1.18214	0.355785	0.23715	1
997	Mylpf	1.17952	0.50653	0.238191	1
998	Pclo	1.17946	0.262725	0.238215	1
999	Rnf145	1.17799	0.228189	0.238799	1
1000	Hspa14	1.17597	0.134902	0.239607	1
1001	Dync2h1	1.17571	0.26629	0.239713	1
1002	Marcksl1	1.1755	0.00329525	0.239796	1
1003	Tspan3	1.17298	0.023273	0.240803	1
1004	Akirin1	1.17217	0.134674	0.241128	1
1005	Usp22	1.171	0.130715	0.2416	1
1006	Paxbp1	1.17031	0.105652	0.241877	1
1007	Prtg	1.16981	0.885526	0.242077	1
1008	Igdcc4	1.16941	0.412034	0.242239	1
1009	Trappc6b	1.1694	0.133866	0.242241	1
1010	2610318N02Rik	1.16812	0.40488	0.24276	1
1011	Ccnd1	1.16595	0.0282441	0.243635	1
1012	Furin	1.16555	0.364692	0.243798	1
1013	Dcdc2a	1.16543	0.936782	0.243843	1
1014	Pcbd2	1.15851	0.295679	0.246657	1
1015	2024-09-11	1.15647	0.131014	0.247487	1
1016	Snf8	1.15427	0.14632	0.248388	1
1017	Kmt2e	1.15307	0.0504219	0.24888	1
1018	Vps28	1.15288	0.159973	0.24896	1
1019	Vps29	1.15275	0.131601	0.249011	1
1020	Stub1	1.15141	0.108141	0.249562	1
1021	2024-03-09	1.14875	0.406139	0.250661	1
1022	1700008J07Rik	1.14752	0.496051	0.251166	1
1023	Dnah8	1.14724	2.73008	0.251284	1
1024	Fbln2	1.14716	0.789179	0.251314	1
1025	Ptbp3	1.14661	0.158412	0.251541	1
1026	Zfp608	1.14646	0.106378	0.251606	1
1027	Ube2h	1.14616	0.203704	0.251729	1
1028	Kmt2c	1.14601	0.137479	0.25179	1
1029	Iqsec1	1.14599	0.269338	0.251801	1
1030	Dennd2a	1.14513	0.204374	0.252157	1
1031	Dusp8	1.14376	0.238413	0.252722	1
1032	Col1a1	1.14103	2.60057	0.253859	1
1033	Zbtb10	1.14071	0.24368	0.253992	1
1034	H2-Ke6	1.13974	0.2268	0.254394	1
1035	Nhlh1	1.13919	2.80701	0.254624	1
1036	Nptx1	1.13665	0.905598	0.255683	1
1037	Ash1l	1.13552	0.0702043	0.256157	1
1038	Ten1	1.13511	0.143934	0.256329	1
1039	Ubald2	1.13409	0.0643996	0.256755	1
1040	Slc1a5	1.13407	0.744857	0.256766	1
1041	Tpm4	1.1323	0.0945006	0.257509	1
1042	Cep63	1.13229	0.233435	0.257514	1
1043	Plppr2	1.13225	0.78014	0.25753	1
1044	Cabp1	1.12883	0.248642	0.258969	1
1045	Tnfrsf21	1.12675	0.344451	0.259848	1
1046	Trim3	1.12481	0.756443	0.260672	1
1047	Zfp281	1.1241	0.210772	0.260971	1
1048	Mtch2	1.12208	0.123242	0.261826	1
1049	Zfp800	1.12188	0.166882	0.261915	1
1050	2310009B15Rik	1.12179	0.134272	0.261951	1
1051	Bbc3	1.12177	0.450358	0.261961	1
1052	Uqcrc1	1.12098	0.0922001	0.262295	1
1053	Chm	1.12088	0.295104	0.262338	1
1054	Mmp14	1.11997	0.219191	0.262728	1
1055	Atp11a	1.11919	0.493197	0.26306	1
1056	Hspb1	1.1189	0.892985	0.263184	1
1057	Adamts18	1.11746	1.08646	0.263799	1
1058	Snta1	1.11632	0.470314	0.264287	1
1059	Rpap3	1.11389	0.199316	0.265325	1
1060	Sh3gl2	1.1128	0.47322	0.265792	1
1061	Cyb5r3	1.11213	0.285805	0.266081	1
1062	Zeb1	1.11193	0.184014	0.266166	1
1063	Dnaja4	1.11178	0.892593	0.266233	1
1064	Ppp2r2b	1.11039	0.323133	0.266832	1
1065	Lrrc10b	1.10985	1.24573	0.267065	1
1066	Blmh	1.10955	0.102483	0.267192	1
1067	Bcor	1.10827	0.184809	0.267746	1
1068	Neurod2	1.10794	0.740084	0.267888	1
1069	Oaz2	1.10561	0.213171	0.268896	1
1070	Ndufs5	1.10544	0.0299878	0.268971	1
1071	Ly6k	1.10516	3.16172	0.269091	1
1072	Zfp955b	1.10377	0.251872	0.269691	1
1073	AW549877	1.10352	0.234349	0.2698	1
1074	Pik3ip1	1.09834	0.530725	0.272057	1
1075	Map7d1	1.09726	0.194198	0.272529	1
1076	Nkd1	1.09673	0.2597	0.272761	1
1077	Dusp3	1.09473	0.610064	0.273634	1
1078	Bcl2l1	1.09297	0.167868	0.274408	1
1079	Stmn3	1.09128	0.135037	0.275151	1
1080	Sin3b	1.091	0.0637134	0.275273	1
1081	Fbxo9	1.09089	0.211307	0.275321	1
1082	Rnf38	1.09056	0.21847	0.275467	1
1083	Slc25a16	1.08996	0.348588	0.27573	1
1084	Prkar2a	1.08906	0.180004	0.276128	1
1085	Kdm2a	1.08855	0.0993642	0.276352	1
1086	H19	1.08846	0.348214	0.276393	1
1087	Mfsd1	1.08626	0.33888	0.277364	1
1088	Creb1	1.08588	0.153246	0.277532	1
1089	Secisbp2l	1.08581	0.303748	0.277565	1
1090	Gm13205	1.08494	1.16075	0.277948	1
1091	Arid4a	1.08415	0.153606	0.278297	1
1092	Actr1b	1.08415	0.209335	0.278299	1
1093	Med25	1.08229	0.257607	0.279122	1
1094	Ppp1r14b	1.08213	0.0232323	0.279193	1
1095	Nacad	1.08155	1.09978	0.279454	1
1096	Ccdc74a	1.0813	0.79576	0.279564	1
1097	Gm2694	1.08123	0.533816	0.279593	1
1098	Gprasp2	1.0811	0.330414	0.27965	1
1099	Psap	1.0795	0.104575	0.280365	1
1100	Snrnp70	1.07877	0.0001739	0.280692	1
1101	Rims3	1.07778	0.720218	0.28113	1
1102	Pnp	1.07683	0.316564	0.281557	1
1103	Ptpro	1.07517	1.20653	0.282298	1
1104	Ago1	1.07297	0.167679	0.283284	1
1105	Rspo2	1.0721	0.704016	0.283675	1
1106	Snx12	1.07107	0.243417	0.284137	1
1107	C1ql4	1.07063	1.00308	0.284337	1
1108	Scarb2	1.06981	0.22263	0.284705	1
1109	Hmg20a	1.06971	0.17508	0.284752	1
1110	Zfp652	1.06965	0.158656	0.284777	1
1111	Cdadc1	1.06939	0.207762	0.284894	1
1112	Dnajc3	1.06808	0.166206	0.285485	1
1113	Slc25a33	1.06805	0.233996	0.285498	1
1114	Ube2q1	1.06722	0.122838	0.285871	1
1115	Chmp6	1.06674	0.238428	0.28609	1
1116	Evl	1.0664	0.0976983	0.286244	1
1117	Tmem223	1.06566	0.0873107	0.286578	1
1118	Ppia	1.06494	0.0152823	0.286901	1
1119	Ubxn1	1.06408	0.0438328	0.287293	1
1120	Tcte2	1.06403	0.977667	0.287314	1
1121	Srcin1	1.06321	0.657165	0.287689	1
1122	Rsf1	1.06255	0.0716077	0.287987	1
1123	Tln2	1.0585	0.31448	0.289825	1
1124	Nfe2l2	1.05796	0.470156	0.290076	1
1125	Fgf3	1.05444	0.681085	0.291684	1
1126	Ccm2	1.05322	0.295149	0.292238	1
1127	Ret	1.05313	1.47309	0.29228	1
1128	Ccny	1.05304	0.109974	0.292321	1
1129	4932438A13Rik	1.05233	0.212403	0.292649	1
1130	Phf13	1.05214	0.586801	0.292736	1
1131	Pnmal1	1.05186	0.68019	0.292865	1
1132	Itm2a	1.05066	0.140423	0.293413	1
1133	Uty	1.05063	0.414509	0.293427	1
1134	Sbf1	1.05005	0.545973	0.293695	1
1135	4930509H03Rik	1.04916	0.254076	0.294105	1
1136	Trp53inp2	1.04897	0.403788	0.294192	1
1137	Rex1bd	1.04611	0.106773	0.295508	1
1138	Cyld	1.04531	0.34884	0.295878	1
1139	Armc9	1.04269	0.328434	0.297094	1
1140	Ephb1	1.04266	0.293501	0.297108	1
1141	Haus7	1.04192	0.28245	0.297451	1
1142	Lman2l	1.0414	0.203196	0.297692	1
1143	Nsd3	1.04125	0.109422	0.297758	1
1144	Tceal5	1.04043	0.914152	0.298139	1
1145	Plxnb1	1.04009	0.379486	0.298296	1
1146	Spsb2	1.03856	0.610549	0.299012	1
1147	Erlec1	1.03741	0.162571	0.299543	1
1148	Zfp398	1.03612	0.14314	0.300148	1
1149	Sh3glb1	1.03589	0.0392632	0.300255	1
1150	Dcaf7	1.03445	0.190043	0.300925	1
1151	Gsk3a	1.03398	0.203132	0.301146	1
1152	Naa38	1.03307	0.176525	0.301572	1
1153	Ago2	1.03268	0.120795	0.301752	1
1154	Tob1	1.03258	0.238843	0.301801	1
1155	Ddit4l	1.03218	0.49022	0.301987	1
1156	Tcf7	1.03182	1.67649	0.302156	1
1157	Nkiras2	1.03118	0.201442	0.302458	1
1158	Foxj1	1.03081	1.12236	0.30263	1
1159	Csrnp3	1.03075	0.370134	0.302656	1
1160	Txndc5	1.03038	0.250107	0.302833	1
1161	Epha5	1.02995	0.0208601	0.303032	1
1162	Pex6	1.02906	0.399018	0.303452	1
1163	Rbm27	1.02795	0.11205	0.303973	1
1164	Sccpdh	1.02652	0.229465	0.304647	1
1165	Stxbp6	1.02575	0.418954	0.305007	1
1166	Sox3	1.02569	0.256845	0.305036	1
1167	Luc7l3	1.02556	0.0189866	0.305101	1
1168	Pithd1	1.02315	0.215406	0.306236	1
1169	Lca5	1.02069	0.227731	0.307399	1
1170	Cntn1	1.02047	0.240987	0.307508	1
1171	Zfp811	1.01927	0.871156	0.308074	1
1172	Tnfrsf1a	1.01828	0.795209	0.308546	1
1173	Net1	1.018	0.248084	0.30868	1
1174	Ccdc112	1.0165	0.377559	0.309389	1
1175	Ube2d2a	1.01646	-0.0001198	0.30941	1
1176	Grk3	1.0133	0.661211	0.310915	1
1177	Ypel2	1.01323	0.168078	0.310948	1
1178	Rai14	1.01131	0.249836	0.311868	1
1179	Ppp1r14c	1.01106	0.202287	0.311986	1
1180	Rprm	1.01057	0.302254	0.312224	1
1181	A830036E02Rik	1.00967	0.500706	0.312653	1
1182	Wapl	1.00903	0.0725121	0.31296	1
1183	Med27	1.00801	0.247543	0.313449	1
1184	Rrbp1	1.00671	0.138843	0.314073	1
1185	Rprd1a	1.005	0.24067	0.314896	1
1186	Bmp2k	1.00498	0.32475	0.314907	1
1187	Rassf8	1.00461	0.306863	0.315086	1
1188	Fbn2	1.00421	0.322167	0.31528	1
1189	Snca	1.0039	0.539421	0.315428	1
1190	Bmpr2	1.00258	0.134515	0.316062	1
1191	Ski	1.00233	0.194087	0.316185	1
1192	Rnf220	1.00152	0.144378	0.316576	1
1193	Gm16104	1.00134	1.20302	0.316663	1
1194	Ecpas	1.001	0.198685	0.316827	1
1195	Zmat3	1.00083	0.332736	0.31691	1
1196	Mxi1	1.00069	0.116373	0.316977	1
1197	Mpg	1.00055	0.246913	0.317044	1
1198	Epb41l3	1.00018	0.376375	0.317222	1
1199	Bhlhe41	0.999989	0.821578	0.317316	1
1200	Kif2a	0.999945	0.0769594	0.317337	1
1201	Prkcd	0.999426	0.486286	0.317588	1
1202	Ncoa1	0.999297	0.107524	0.317651	1
1203	Specc1l	0.996097	0.212249	0.319203	1
1204	Efr3a	0.995136	0.188087	0.31967	1
1205	Iffo2	0.994042	0.4697	0.320202	1
1206	Tub	0.990803	0.709654	0.321782	1
1207	Fzd4	0.986972	0.975142	0.323657	1
1208	Gm14964	0.986738	0.6758	0.323771	1
1209	2700062C07Rik	0.98525	0.177778	0.324501	1
1210	Gtf2ird1	0.985108	0.135421	0.324571	1
1211	Slc25a51	0.98442	0.205348	0.324909	1
1212	Serf2	0.98388	-0.0278069	0.325175	1
1213	Twist1	0.98362	2.8721	0.325302	1
1214	Hars	0.982837	0.232549	0.325688	1
1215	Nme5	0.981497	0.888802	0.326348	1
1216	Myl7	0.979819	2.81237	0.327176	1
1217	Plekhb2	0.979391	0.314249	0.327387	1
1218	Zfp512b	0.97901	0.317564	0.327575	1
1219	Nav1	0.978798	0.286431	0.32768	1
1220	Nefh	0.978764	2.17053	0.327697	1
1221	Chac1	0.978426	0.985319	0.327864	1
1222	Gins2	0.977825	0.17989	0.328161	1
1223	Gadd45b	0.976796	0.422945	0.32867	1
1224	Dmtf1	0.976446	0.17465	0.328844	1
1225	Smarca2	0.975983	0.27538	0.329073	1
1226	Foxo6	0.97427	0.600376	0.329922	1
1227	Kcnc3	0.973284	0.619305	0.330412	1
1228	Fut11	0.973276	0.448535	0.330416	1
1229	Tmem201	0.972052	0.246329	0.331025	1
1230	Btg1	0.97062	0.0160367	0.331737	1
1231	Chic1	0.970413	0.34943	0.331841	1
1232	Adipor2	0.967347	0.223891	0.333371	1
1233	Kdelr3	0.967113	1.52775	0.333488	1
1234	Stam2	0.967022	0.247498	0.333533	1
1235	Vstm2b	0.965647	0.339138	0.334221	1
1236	Tubb3	0.963597	0.0398939	0.335248	1
1237	Zc3h7a	0.963143	0.151812	0.335476	1
1238	Cpt1a	0.96236	0.742103	0.335869	1
1239	Xlr3c	0.962222	3.29919	0.335938	1
1240	Fam162a	0.960579	0.161513	0.336764	1
1241	Grasp	0.958771	0.547472	0.337674	1
1242	Xxylt1	0.957789	0.458801	0.338169	1
1243	Fam98c	0.95727	0.359778	0.338431	1
1244	Wdr13	0.956167	0.385777	0.338988	1
1245	Cnpy2	0.955354	0.0895819	0.339398	1
1246	Lrp4	0.954831	0.474528	0.339663	1
1247	Plxnd1	0.954498	0.437711	0.339832	1
1248	Plin3	0.953828	0.582244	0.340171	1
1249	Fndc3a	0.952889	0.159119	0.340646	1
1250	Galk2	0.951635	0.39595	0.341282	1
1251	Ppp2r2c	0.950753	1.04079	0.34173	1
1252	Pspc1	0.950277	0.0976212	0.341971	1
1253	Cox6a1	0.94994	0.035621	0.342143	1
1254	Myo9a	0.949464	0.233514	0.342384	1
1255	Atp13a3	0.948582	0.143852	0.342833	1
1256	Ago4	0.944993	0.298398	0.344663	1
1257	Ublcp1	0.943112	0.204493	0.345624	1
1258	Grk2	0.942822	0.295292	0.345772	1
1259	Mdm2	0.942796	0.089095	0.345785	1
1260	Ttll7	0.94248	0.48996	0.345947	1
1261	Epc2	0.942121	0.0421216	0.346131	1
1262	Sh2d3c	0.941213	0.372111	0.346596	1
1263	Ppp2cb	0.938359	0.169565	0.34806	1
1264	1500009L16Rik	0.938342	0.334329	0.348069	1
1265	Dnmt3a	0.937567	0.189871	0.348467	1
1266	Ddb1	0.933814	0.0642052	0.3504	1
1267	Car14	0.93374	0.944676	0.350438	1
1268	Sptan1	0.933719	0.129563	0.350449	1
1269	Fig4	0.93339	0.610352	0.350619	1
1270	Tspan13	0.932521	0.0959129	0.351068	1
1271	Chrna3	0.932309	0.581681	0.351177	1
1272	Atxn2	0.931881	0.113275	0.351398	1
1273	Rps6ka2	0.930246	0.3776	0.352244	1
1274	Fbxo33	0.930177	0.217868	0.35228	1
1275	Cnot7	0.929835	0.116606	0.352456	1
1276	Tagln2	0.929169	0.0543041	0.352801	1
1277	Fam78b	0.929134	0.966068	0.352819	1
1278	Gm9925	0.928927	1.83129	0.352927	1
1279	Blcap	0.928819	0.24645	0.352983	1
1280	Sdccag8	0.928763	0.285081	0.353012	1
1281	Tmem237	0.928049	0.143373	0.353382	1
1282	Aatk	0.92772	1.45495	0.353553	1
1283	Fam102b	0.927534	0.439334	0.353649	1
1284	Mtmr6	0.927422	0.381954	0.353708	1
1285	Camk2n2	0.92545	0.323209	0.354732	1
1286	Slc25a20	0.925433	0.681185	0.354741	1
1287	Nectin4	0.92462	2.78326	0.355164	1
1288	Orc2	0.924516	0.156865	0.355218	1
1289	Sec61g	0.923724	-0.0312554	0.35563	1
1290	Adrb1	0.922998	1.05125	0.356008	1
1291	Impg2	0.92279	0.251801	0.356116	1
1292	Donson	0.922743	0.259384	0.356141	1
1293	Eefsec	0.922245	0.245632	0.356401	1
1294	Actn1	0.922142	0.240454	0.356455	1
1295	Tubb4a	0.92154	0.422032	0.356768	1
1296	Hs3st4	0.919586	0.239369	0.357789	1
1297	Rnf113a1	0.918237	0.354959	0.358495	1
1298	Fam222a	0.917004	0.174186	0.359141	1
1299	Phyhipl	0.916027	0.239197	0.359653	1
1300	Med10	0.916009	0.0623578	0.359662	1
1301	Ccdc141	0.915733	1.09094	0.359807	1
1302	Flcn	0.914833	0.3534	0.360279	1
1303	1700097N02Rik	0.914163	2.6451	0.360631	1
1304	Dock3	0.913302	0.344851	0.361084	1
1305	Serinc2	0.912636	0.795315	0.361434	1
1306	Tmem30a	0.912225	0.11104	0.36165	1
1307	Sema6b	0.912074	1.31886	0.36173	1
1308	Strn4	0.911975	0.150303	0.361782	1
1309	Bloc1s4	0.911438	0.18499	0.362065	1
1310	Grik5	0.910988	0.419082	0.362301	1
1311	Pitpnm3	0.910863	0.691288	0.362368	1
1312	Oat	0.910863	0.21035	0.362368	1
1313	Chst3	0.910699	0.787637	0.362454	1
1314	Ccdc106	0.910439	1.44658	0.362591	1
1315	Ncbp3	0.908653	0.152127	0.363533	1
1316	Ltbr	0.908649	0.529463	0.363535	1
1317	Lpar1	0.908281	0.463429	0.36373	1
1318	Raver2	0.907935	0.721327	0.363912	1
1319	Rxrg	0.907425	0.794603	0.364182	1
1320	Atxn7l3	0.907222	0.265158	0.36429	1
1321	Apoo	0.906197	0.159949	0.364832	1
1322	Ankib1	0.905548	0.232781	0.365175	1
1323	Unc13b	0.904216	0.315689	0.365881	1
1324	Smyd5	0.903866	0.346291	0.366067	1
1325	Rbm38	0.902945	0.299593	0.366555	1
1326	Hook3	0.902664	0.133423	0.366704	1
1327	Ccdc71	0.900168	0.49013	0.368031	1
1328	Ndrg2	0.900043	0.420582	0.368097	1
1329	Prr5	0.899412	1.3855	0.368433	1
1330	Gpcpd1	0.899329	0.268347	0.368477	1
1331	Mzt1	0.899152	0.0774228	0.368572	1
1332	Ncs1	0.898988	0.346964	0.368659	1
1333	Krt1	0.89814	0.762263	0.369111	1
1334	Atp2b2	0.898097	0.642536	0.369134	1
1335	Dyrk3	0.897928	0.239177	0.369224	1
1336	Kcnc1	0.896947	0.743893	0.369747	1
1337	Gsc	0.895308	1.34429	0.370623	1
1338	Tenm4	0.894698	0.186223	0.370949	1
1339	Dynll1	0.893997	0.0149456	0.371323	1
1340	Sav1	0.892842	0.17279	0.371942	1
1341	Appbp2	0.891982	0.0872969	0.372403	1
1342	Tgfbr1	0.89094	0.114918	0.372962	1
1343	Gm12802	0.890568	0.521199	0.373161	1
1344	Lamp2	0.890313	0.119665	0.373298	1
1345	Gatad2b	0.890062	0.0555574	0.373433	1
1346	B830012L14Rik	0.889993	1.02474	0.37347	1
1347	Zc2hc1a	0.889175	0.205688	0.373909	1
1348	Tmem145	0.888617	0.808624	0.374209	1
1349	Tent5c	0.88847	0.877237	0.374288	1
1350	Tmem176b	0.887173	0.14092	0.374986	1
1351	Rtn3	0.886792	0.0503117	0.375191	1
1352	Nudt11	0.88658	0.407116	0.375305	1
1353	Stag1	0.884362	0.0504263	0.376501	1
1354	Exosc1	0.883808	0.16548	0.3768	1
1355	Pim3	0.883359	0.131946	0.377043	1
1356	Cmpk1	0.883294	0.0862161	0.377078	1
1357	Nme7	0.881586	0.296845	0.378001	1
1358	Aar2	0.879618	0.299733	0.379066	1
1359	Arl8a	0.879168	0.201757	0.37931	1
1360	Hmgb3	0.878057	-0.0161703	0.379913	1
1361	Zfp319	0.87736	0.313045	0.380291	1
1362	Ttc19	0.877257	0.128761	0.380347	1
1363	Chmp3	0.877157	0.236387	0.380401	1
1364	Dck	0.876189	0.217019	0.380928	1
1365	Mlec	0.875847	0.261835	0.381113	1
1366	Mef2a	0.875661	0.135995	0.381214	1
1367	Atf1	0.875358	0.134006	0.381379	1
1368	Arhgap26	0.87503	0.648327	0.381558	1
1369	Wwc2	0.874459	0.148125	0.381869	1
1370	Cc2d2a	0.873979	0.440435	0.38213	1
1371	Abr	0.873892	0.329707	0.382177	1
1372	Ikzf4	0.873304	0.333409	0.382497	1
1373	Fuom	0.873066	0.500531	0.382627	1
1374	Mrpl28	0.872923	0.0925895	0.382705	1
1375	Arf5	0.872188	0.0224941	0.383106	1
1376	Kat2b	0.870969	0.265892	0.383771	1
1377	Nptn	0.869918	0.166787	0.384345	1
1378	Trak2	0.869914	0.20441	0.384348	1
1379	Anp32b	0.868837	0.0391529	0.384936	1
1380	C2cd4b	0.865035	0.678698	0.387019	1
1381	S100a11	0.864849	0.398196	0.387121	1
1382	Lsm4	0.863133	0.0458308	0.388065	1
1383	Klf11	0.862458	0.379011	0.388436	1
1384	Laptm4b	0.86219	0.227808	0.388583	1
1385	Prdx4	0.861995	0.0566399	0.38869	1
1386	Mettl25	0.861615	0.396425	0.3889	1
1387	Map3k4	0.859106	0.159718	0.390282	1
1388	Tnrc6a	0.858618	0.102272	0.390551	1
1389	Wasf2	0.857965	0.215722	0.390912	1
1390	Kif13b	0.85777	0.255462	0.391019	1
1391	Zfhx4	0.857632	0.63609	0.391096	1
1392	Cadm3	0.857601	0.18597	0.391113	1
1393	Snhg18	0.857524	0.486007	0.391156	1
1394	Rp9	0.857178	0.0478256	0.391347	1
1395	Hdlbp	0.857143	0.123424	0.391366	1
1396	Hps4	0.857043	0.379762	0.391421	1
1397	Abca3	0.856979	0.487038	0.391457	1
1398	Acaa1a	0.856516	0.339917	0.391712	1
1399	Pop4	0.856386	0.14009	0.391784	1
1400	Pbxip1	0.856092	0.228926	0.391947	1
1401	Cd47	0.855387	0.0928621	0.392337	1
1402	Dnajc12	0.855184	0.286563	0.392449	1
1403	Mtmr1	0.853826	0.332589	0.393201	1
1404	Kcnk10	0.853268	1.91775	0.393511	1
1405	Ngly1	0.852883	0.251917	0.393724	1
1406	Lrrc73	0.8506	0.919627	0.394992	1
1407	Ghitm	0.848252	0.104298	0.396298	1
1408	Gstt2	0.847465	0.93163	0.396736	1
1409	Abca1	0.8466	0.658166	0.397218	1
1410	Atp6v0d1	0.84586	0.0960968	0.397631	1
1411	Kcnn2	0.845207	1.12831	0.397995	1
1412	Mast1	0.844987	0.564918	0.398118	1
1413	Borcs7	0.844762	0.179302	0.398244	1
1414	Cyba	0.844126	0.323779	0.398599	1
1415	Lcor	0.843931	0.163679	0.398708	1
1416	Atp1a1	0.843036	0.125677	0.399208	1
1417	Hspa2	0.84269	0.314068	0.399402	1
1418	Btrc	0.842565	0.199554	0.399472	1
1419	Mageh1	0.842405	0.107158	0.399561	1
1420	Tmcc1	0.841466	0.119489	0.400087	1
1421	Smpd1	0.840701	0.357772	0.400516	1
1422	Ldb2	0.840571	0.36351	0.400588	1
1423	Setd2	0.840398	0.0981581	0.400685	1
1424	Mthfr	0.840307	0.858389	0.400736	1
1425	Pias1	0.838534	0.129277	0.401731	1
1426	Kcnh2	0.838154	0.630199	0.401944	1
1427	Erc2	0.836013	0.333902	0.403148	1
1428	Abhd14b	0.83504	0.412148	0.403695	1
1429	Rbm39	0.834309	-0.0389031	0.404107	1
1430	Dcaf15	0.833479	0.297885	0.404575	1
1431	Dnajc13	0.83238	0.273492	0.405194	1
1432	Zfp948	0.831671	0.476141	0.405595	1
1433	Hs3st5	0.831226	0.31758	0.405846	1
1434	Cox4i2	0.831139	0.143236	0.405895	1
1435	Yipf5	0.829569	0.104271	0.406782	1
1436	Gorasp2	0.828475	0.226398	0.407401	1
1437	Mpp7	0.828389	0.1834	0.40745	1
1438	Ctnnbip1	0.828099	0.0504756	0.407614	1
1439	Vps13c	0.827805	0.345729	0.407781	1
1440	Bmp1	0.827801	0.628621	0.407783	1
1441	Crtac1	0.827199	1.14442	0.408124	1
1442	Cramp1l	0.827005	0.186636	0.408234	1
1443	Frem1	0.826966	0.317864	0.408256	1
1444	Chchd7	0.826888	0.0939822	0.4083	1
1445	Dnah9	0.826464	1.6043	0.408541	1
1446	Emc2	0.825906	0.146979	0.408857	1
1447	Msl2	0.825167	0.154425	0.409277	1
1448	Tecpr1	0.824479	0.199745	0.409667	1
1449	Fez1	0.823104	0.114615	0.410449	1
1450	Fam173a	0.822239	0.178085	0.410941	1
1451	Lsr	0.821197	0.750671	0.411534	1
1452	Atxn1	0.821072	0.590052	0.411606	1
1453	Borcs8	0.820401	0.209303	0.411987	1
1454	Efcab6	0.82038	0.797331	0.412	1
1455	Vamp2	0.820008	0.183544	0.412212	1
1456	Ate1	0.819234	0.128291	0.412653	1
1457	Msh6	0.819052	0.201284	0.412757	1
1458	Samd4	0.818092	0.901198	0.413305	1
1459	Wwc1	0.818079	0.582381	0.413312	1
1460	Tnfrsf13b	0.818075	3.80122	0.413315	1
1461	Napa	0.817132	0.107634	0.413853	1
1462	Stxbp5l	0.81618	0.799467	0.414397	1
1463	Zfp523	0.815354	0.272852	0.414869	1
1464	Nlgn3	0.815216	0.556928	0.414949	1
1465	Nf1	0.81375	0.143606	0.415788	1
1466	Cenps	0.813106	0.163922	0.416157	1
1467	Map4k3	0.813058	0.193708	0.416185	1
1468	Gm44196	0.812777	2.69141	0.416346	1
1469	Prpf40b	0.812682	0.478401	0.4164	1
1470	Snx3	0.811787	0.0532299	0.416914	1
1471	Csrp1	0.811164	0.194114	0.417272	1
1472	Fignl2	0.810632	0.648063	0.417577	1
1473	Castor2	0.810018	0.17366	0.41793	1
1474	Kirrel	0.809382	0.636295	0.418295	1
1475	Zbtb18	0.807151	0.0914254	0.41958	1
1476	Mettl9	0.806783	0.021773	0.419791	1
1477	Klhl1	0.805464	1.26161	0.420552	1
1478	Abcb4	0.805019	0.764304	0.420809	1
1479	Lonrf3	0.80421	0.633171	0.421276	1
1480	Nap1l1	0.804007	-0.0137286	0.421393	1
1481	Acss3	0.803972	1.23787	0.421413	1
1482	Sirt7	0.803881	0.174696	0.421466	1
1483	Zcchc18	0.803778	0.139285	0.421525	1
1484	Hey1	0.80309	0.163641	0.421923	1
1485	Khdrbs3	0.801351	0.0147477	0.422928	1
1486	H2afx	0.800915	0.0248684	0.423181	1
1487	Arhgap20	0.800296	0.580704	0.423539	1
1488	Gm14342	0.799332	1.35734	0.424098	1
1489	Npdc1	0.798969	0.140274	0.424309	1
1490	Scaf1	0.79816	0.161329	0.424778	1
1491	Kifc3	0.796166	0.735029	0.425935	1
1492	Rap2c	0.795639	0.223341	0.426242	1
1493	Gm6880	0.795591	4.9718	0.42627	1
1494	Cnst	0.795587	0.366785	0.426272	1
1495	Gnaz	0.795418	0.40793	0.42637	1
1496	Lrfn1	0.795336	0.928828	0.426418	1
1497	Gm48623	0.794242	0.723019	0.427055	1
1498	Nanos3	0.794004	0.733234	0.427193	1
1499	Ophn1	0.793476	0.346965	0.4275	1
1500	Ndst1	0.793178	0.186242	0.427674	1
1501	Tab1	0.793169	0.496323	0.427679	1
1502	Myh3	0.792918	2.00069	0.427825	1
1503	Rcc1	0.791811	0.123032	0.428471	1
1504	Pcdhga2	0.791643	1.04626	0.428569	1
1505	Thrb	0.790345	0.411442	0.429326	1
1506	Gabbr1	0.789991	0.164621	0.429533	1
1507	Tbc1d12	0.789973	0.277034	0.429543	1
1508	Zcrb1	0.789191	0.0181947	0.430001	1
1509	Eml2	0.788577	0.682807	0.43036	1
1510	Cbx6	0.788538	0.178938	0.430382	1
1511	Uqcc3	0.788127	0.197036	0.430623	1
1512	Rab6a	0.787906	0.0925276	0.430752	1
1513	Klc3	0.786531	0.212077	0.431556	1
1514	H2-K1	0.786427	0.962484	0.431617	1
1515	Plekhb1	0.785091	0.285576	0.4324	1
1516	Kif1a	0.785043	0.132974	0.432428	1
1517	Pkp2	0.785026	0.87906	0.432438	1
1518	Renbp	0.784892	0.484525	0.432517	1
1519	Stk40	0.784823	0.378409	0.432557	1
1520	Cited4	0.784771	0.828398	0.432588	1
1521	Hnrnpul2	0.783858	0.0706046	0.433123	1
1522	Kcnq2	0.782929	1.05506	0.433669	1
1523	Card19	0.782773	0.657041	0.43376	1
1524	Peli3	0.782669	0.651529	0.433821	1
1525	Rtl8b	0.782206	0.225822	0.434093	1
1526	Mcm2	0.78212	0.115166	0.434144	1
1527	Setd6	0.782059	0.325016	0.43418	1
1528	Lrp3	0.781973	0.260971	0.43423	1
1529	Rnpc3	0.781735	0.164679	0.43437	1
1530	Snrk	0.781099	0.195561	0.434744	1
1531	Rell1	0.780991	0.326776	0.434808	1
1532	Syt5	0.780689	1.05833	0.434986	1
1533	Mpzl1	0.780459	0.135364	0.435121	1
1534	St3gal2	0.778725	0.443814	0.436142	1
1535	Mtx3	0.778466	0.466434	0.436295	1
1536	Pcp2	0.77786	0.696772	0.436651	1
1537	Fndc5	0.777519	1.16725	0.436853	1
1538	Efcab1	0.777428	0.946256	0.436906	1
1539	Ermp1	0.776913	0.318843	0.43721	1
1540	2310015A10Rik	0.77684	0.303228	0.437253	1
1541	Ptpn13	0.77623	0.308705	0.437613	1
1542	Slc48a1	0.776187	0.295875	0.437639	1
1543	Arhgap23	0.776126	0.369828	0.437675	1
1544	Flywch2	0.775659	0.299258	0.43795	1
1545	Rnf111	0.775023	0.13492	0.438326	1
1546	Stxbp2	0.774712	0.497346	0.43851	1
1547	Xkr4	0.773825	0.889298	0.439034	1
1548	Bcl7b	0.773527	0.143563	0.439211	1
1549	Kdm5a	0.773302	0.079971	0.439344	1
1550	Foxp4	0.772874	0.378587	0.439597	1
1551	Alg10b	0.772697	0.174096	0.439702	1
1552	Otx2os1	0.772173	0.875736	0.440012	1
1553	Ctnnal1	0.770889	0.21354	0.440773	1
1554	Cdc42ep1	0.770223	1.271	0.441168	1
1555	Palld	0.769211	0.244521	0.441768	1
1556	Tmx2	0.76675	0.124339	0.44323	1
1557	Sp4	0.766123	0.157915	0.443603	1
1558	Gm9918	0.765254	0.966599	0.44412	1
1559	Cdc42bpa	0.764359	0.0994996	0.444653	1
1560	Xlr	0.764203	1.88709	0.444746	1
1561	Xk	0.763282	1.54434	0.445295	1
1562	Ube4a	0.763096	0.179123	0.445406	1
1563	Golga1	0.762664	0.22923	0.445664	1
1564	Utrn	0.762655	0.394236	0.445669	1
1565	Zfp664	0.76176	0.0638008	0.446203	1
1566	Fam171b	0.761431	0.167478	0.4464	1
1567	Zfp580	0.761409	0.109927	0.446413	1
1568	Plcg1	0.760964	0.186145	0.446679	1
1569	Cdc37l1	0.760912	0.0876171	0.44671	1
1570	Loxl2	0.760588	0.696704	0.446903	1
1571	Atpaf1	0.760052	0.17285	0.447224	1
1572	Doc2b	0.759398	0.567456	0.447614	1
1573	Sdf2l1	0.759308	0.141976	0.447669	1
1574	Ergic2	0.758867	0.0509875	0.447932	1
1575	Mid1ip1	0.758469	0.2499	0.44817	1
1576	Gm38405	0.758309	1.58381	0.448266	1
1577	Nop56	0.757491	0.0855522	0.448756	1
1578	Rfwd3	0.757305	0.16709	0.448867	1
1579	1700052K11Rik	0.757141	0.778925	0.448965	1
1580	Tmx4	0.756082	0.0788166	0.4496	1
1581	Limd1	0.75497	0.110697	0.450267	1
1582	Gtf2i	0.75478	0.0838589	0.450381	1
1583	Brpf1	0.753988	0.142075	0.450856	1
1584	Rbbp8	0.752868	0.118214	0.451529	1
1585	Ssh1	0.752129	0.379618	0.451974	1
1586	Acbd5	0.751441	0.151987	0.452387	1
1587	Ppp1r2	0.751165	0.0476792	0.452554	1
1588	Nbeal1	0.750736	0.151896	0.452811	1
1589	Sez6	0.750728	0.75855	0.452817	1
1590	Nptxr	0.750364	0.877383	0.453035	1
1591	Hacd1	0.749482	0.20981	0.453567	1
1592	Ppt2	0.746074	0.184405	0.455622	1
1593	Camk4	0.746066	0.693696	0.455628	1
1594	Lrpap1	0.745997	0.119455	0.455669	1
1595	Cdc16	0.745482	0.098079	0.45598	1
1596	Osbpl6	0.74543	0.283336	0.456012	1
1597	Iars	0.744444	0.228969	0.456608	1
1598	Dach1	0.744038	0.0735245	0.456854	1
1599	Clcn5	0.743973	0.345589	0.456893	1
1600	Ssr2	0.742866	0.0381787	0.457563	1
1601	Tbl1x	0.742559	0.078782	0.457749	1
1602	Nectin1	0.741776	0.177835	0.458223	1
1603	Prob1	0.741577	0.766268	0.458344	1
1604	Snhg20	0.741542	0.10487	0.458365	1
1605	Armh4	0.741417	0.472632	0.458441	1
1606	Galnt16	0.739791	0.893404	0.459427	1
1607	Lmbr1l	0.738143	0.267436	0.460427	1
1608	1110051M20Rik	0.737806	0.267267	0.460632	1
1609	Tex9	0.737607	0.163274	0.460753	1
1610	Ncoa4	0.737538	0.23546	0.460795	1
1611	Myb	0.737235	0.048918	0.460979	1
1612	Plxnb2	0.737213	0.223796	0.460993	1
1613	Srsf1	0.73688	0.0371209	0.461195	1
1614	Ap2a1	0.736392	0.203464	0.461492	1
1615	Zfp946	0.735704	0.210695	0.461911	1
1616	Wnk3	0.735246	0.342449	0.46219	1
1617	Magi2	0.733654	0.20628	0.46316	1
1618	Scand1	0.733248	0.0182241	0.463407	1
1619	Rnf216	0.732893	0.161534	0.463624	1
1620	Tmem246	0.732863	0.258337	0.463642	1
1621	Bcorl1	0.73243	0.50376	0.463906	1
1622	1810055G02Rik	0.731998	0.569628	0.46417	1
1623	Rrp7a	0.731674	0.162891	0.464368	1
1624	Tspyl4	0.731609	0.164616	0.464407	1
1625	Nmt2	0.731518	0.125463	0.464463	1
1626	Sacs	0.730355	0.234384	0.465173	1
1627	Tmem63b	0.729615	0.173112	0.465626	1
1628	Cabp7	0.729477	2.31297	0.46571	1
1629	M6pr	0.728923	0.1301	0.466049	1
1630	Nub1	0.728681	0.173255	0.466197	1
1631	Mir124a-1hg	0.728629	0.228	0.466229	1
1632	Mmd2	0.72827	0.832377	0.466448	1
1633	Mirg	0.727483	1.53905	0.46693	1
1634	Gdi1	0.727141	0.141811	0.467139	1
1635	Lin52	0.726795	0.328776	0.467351	1
1636	Hmgxb3	0.726263	0.356961	0.467677	1
1637	Dtd2	0.726229	0.246516	0.467698	1
1638	Slc30a9	0.725589	0.105765	0.468091	1
1639	Gnl3l	0.725433	0.209837	0.468186	1
1640	Vasp	0.725195	0.313835	0.468332	1
1641	Insig2	0.725191	0.296977	0.468335	1
1642	Klhdc3	0.724776	0.261745	0.46859	1
1643	Rab11b	0.723963	0.0485732	0.469089	1
1644	Zfp827	0.723829	0.29914	0.469171	1
1645	Selenoi	0.723539	0.246688	0.469349	1
1646	Fn1	0.723504	0.188912	0.46937	1
1647	Alcam	0.722614	0.963112	0.469917	1
1648	Fez2	0.722034	0.25216	0.470274	1
1649	Nrbp1	0.721532	0.153231	0.470582	1
1650	Rbl2	0.720802	0.203008	0.471032	1
1651	Podxl	0.720745	0.33524	0.471066	1
1652	Atp6v1e1	0.720425	0.0917333	0.471263	1
1653	Spopl	0.719937	0.225785	0.471564	1
1654	Frrs1l	0.719396	1.3193	0.471897	1
1655	Kdm1b	0.719059	0.241925	0.472105	1
1656	Prpf18	0.71902	0.169314	0.472129	1
1657	Sirt2	0.718484	0.136491	0.472459	1
1658	Sesn2	0.717186	0.850186	0.473259	1
1659	Nbr1	0.715915	0.129878	0.474044	1
1660	Gdf11	0.715828	0.364221	0.474097	1
1661	Zmynd8	0.715815	0.180138	0.474105	1
1662	Trim39	0.7154	0.381554	0.474362	1
1663	Arid3c	0.715037	1.77088	0.474586	1
1664	Ccdc30	0.715002	0.194317	0.474608	1
1665	Bdh1	0.714825	0.253467	0.474717	1
1666	Arhgef7	0.7146	0.174968	0.474856	1
1667	Ehd4	0.714142	0.552272	0.47514	1
1668	Dnajc27	0.71338	0.638809	0.47561	1
1669	H13	0.713108	0.159103	0.475779	1
1670	Lnpep	0.710937	0.170648	0.477123	1
1671	Spata7	0.710755	0.153561	0.477236	1
1672	Mettl22	0.709657	0.343844	0.477917	1
1673	Prr13	0.707841	0.120574	0.479044	1
1674	Ptpn1	0.707681	0.0892395	0.479144	1
1675	Gm42372	0.70765	0.919165	0.479162	1
1676	Itpk1	0.707503	0.271778	0.479254	1
1677	Pxylp1	0.707002	0.896614	0.479565	1
1678	Slf2	0.706907	0.155757	0.479625	1
1679	Fam178b	0.706863	3.76281	0.479651	1
1680	Snx25	0.706742	0.482603	0.479727	1
1681	Spg21	0.706725	0.10276	0.479737	1
1682	Sirpa	0.706076	0.310823	0.480141	1
1683	Rasgrp2	0.705635	0.966896	0.480415	1
1684	Ier3ip1	0.705281	0.0300927	0.480636	1
1685	Elf4	0.705047	2.12712	0.480781	1
1686	Tox2	0.704511	0.0638647	0.481115	1
1687	Tspyl2	0.703663	0.24741	0.481643	1
1688	Tspan7	0.702872	0.159595	0.482136	1
1689	Mta2	0.702837	0.149417	0.482157	1
1690	Ubr5	0.702673	0.0613363	0.48226	1
1691	Mbd2	0.702245	0.0961492	0.482527	1
1692	Tmx1	0.701838	0.085401	0.48278	1
1693	Clstn3	0.701445	1.13895	0.483026	1
1694	Dnaic1	0.701107	0.720446	0.483236	1
1695	Arl4a	0.700117	0.092479	0.483854	1
1696	Cenpv	0.7	0.0689138	0.483927	1
1697	Trib2	0.69981	0.0766601	0.484046	1
1698	Rap1a	0.699546	0.0730055	0.484211	1
1699	Ankrd10	0.697302	0.0355232	0.485614	1
1700	Rab35	0.696809	0.162313	0.485923	1
1701	Ankrd13d	0.696255	1.07929	0.486269	1
1702	Mrps34	0.694581	0.122176	0.487318	1
1703	Ctdspl2	0.694076	0.0653625	0.487635	1
1704	Dsel	0.693933	0.332675	0.487724	1
1705	Twf1	0.693933	0.0797527	0.487724	1
1706	C130036L24Rik	0.692804	0.649754	0.488432	1
1707	Prorsd1	0.69264	0.15694	0.488536	1
1708	Acap3	0.691593	0.387215	0.489193	1
1709	Htra1	0.691494	0.325245	0.489255	1
1710	Nfasc	0.689163	0.670509	0.490721	1
1711	Ftsj3	0.688981	0.179363	0.490835	1
1712	Gfpt1	0.688276	0.224212	0.491279	1
1713	Cngb1	0.688147	0.64705	0.491361	1
1714	Ogdhl	0.688025	1.24976	0.491437	1
1715	Gjd2	0.687904	1.4033	0.491513	1
1716	Plpp2	0.687904	1.32513	0.491513	1
1717	Spr	0.687896	0.205192	0.491518	1
1718	Hsp90b1	0.687697	0.0182866	0.491644	1
1719	Fabp3	0.685413	0.852706	0.493083	1
1720	Nexmif	0.685063	0.259367	0.493304	1
1721	Rmnd5a	0.684938	0.114637	0.493383	1
1722	Epb41l4a	0.684817	0.299228	0.49346	1
1723	Proser2	0.683796	0.708001	0.494104	1
1724	Tpgs2	0.682144	0.172947	0.495148	1
1725	Sp5	0.681833	2.01997	0.495345	1
1726	Sdhb	0.681487	0.0690725	0.495564	1
1727	Ndrg4	0.681383	0.49435	0.495629	1
1728	Coq10b	0.68057	0.234661	0.496144	1
1729	Prr7	0.680293	0.232293	0.496319	1
1730	Angpt1	0.679627	0.699758	0.496741	1
1731	Tmem200c	0.679138	0.686714	0.49705	1
1732	Chsy1	0.678918	0.248402	0.49719	1
1733	Fmc1	0.676691	0.104021	0.498602	1
1734	Trip11	0.676565	0.103733	0.498682	1
1735	Ncoa6	0.676055	0.158041	0.499006	1
1736	4930453N24Rik	0.675726	0.0809746	0.499214	1
1737	Nsf	0.675709	0.184482	0.499225	1
1738	Ranbp1	0.674576	-0.0274714	0.499945	1
1739	Syt14	0.674559	0.218366	0.499956	1
1740	Ptpn18	0.67455	1.51791	0.499962	1
1741	E130102H24Rik	0.674053	0.252302	0.500278	1
1742	Slc35e1	0.673828	0.433871	0.500421	1
1743	Adnp2	0.673724	0.416035	0.500487	1
1744	Mapk1ip1l	0.673547	0.0786257	0.5006	1
1745	3830406C13Rik	0.673516	0.173745	0.500619	1
1746	Atg13	0.673235	0.296958	0.500798	1
1747	Homer1	0.67292	0.328043	0.500998	1
1748	Bend4	0.672742	0.320946	0.501111	1
1749	Snx14	0.672107	0.340736	0.501516	1
1750	Snapc5	0.671311	0.119578	0.502022	1
1751	S100a16	0.67106	0.446132	0.502182	1
1752	Sepsecs	0.670995	0.551687	0.502224	1
1753	Gm44257	0.669395	0.876426	0.503243	1
1754	Swap70	0.669347	0.395373	0.503274	1
1755	Irf2bpl	0.66866	0.119244	0.503712	1
1756	Nab2	0.668318	0.626829	0.50393	1
1757	Wtap	0.668232	0.0892896	0.503986	1
1758	Tuba1a	0.66773	-0.0182004	0.504306	1
1759	Zmym6	0.66744	0.452327	0.504491	1
1760	Uckl1	0.667181	0.283746	0.504657	1
1761	Get4	0.667021	0.148655	0.504759	1
1762	Jcad	0.666835	0.624746	0.504878	1
1763	Pold1	0.666718	0.220097	0.504952	1
1764	Rpn1	0.665551	0.126154	0.505698	1
1765	Sord	0.664742	0.277827	0.506216	1
1766	Asrgl1	0.664642	0.147755	0.506279	1
1767	Ankrd29	0.66453	0.896284	0.506351	1
1768	Rasl10b	0.66437	0.126099	0.506454	1
1769	Med28	0.663189	0.049517	0.507209	1
1770	Hapln3	0.662363	1.64913	0.507738	1
1771	Pnma3	0.661948	1.71424	0.508004	1
1772	AW209491	0.66149	0.387184	0.508298	1
1773	Gstm6	0.661442	0.95152	0.508329	1
1774	Otud4	0.661364	0.126546	0.508379	1
1775	Bdnf	0.661096	0.355639	0.508551	1
1776	Dqx1	0.660283	1.37955	0.509072	1
1777	Pygb	0.660006	0.478769	0.50925	1
1778	Plk5	0.659916	2.86712	0.509308	1
1779	Psmd4	0.659142	0.0307647	0.509805	1
1780	Btbd7	0.658367	0.0653261	0.510302	1
1781	Zfp959	0.657239	0.471053	0.511027	1
1782	Syde1	0.656979	0.572897	0.511194	1
1783	Stard10	0.656516	0.509953	0.511492	1
1784	Fzd6	0.656166	0.848524	0.511717	1
1785	Zbtb4	0.655933	0.453599	0.511867	1
1786	Klc2	0.655301	0.366616	0.512274	1
1787	Clint1	0.654497	0.115721	0.512792	1
1788	2700054A10Rik	0.653874	0.811725	0.513193	1
1789	Tes	0.653472	0.553192	0.513452	1
1790	Rab3b	0.653152	0.563238	0.513658	1
1791	Glipr2	0.65294	0.368714	0.513795	1
1792	Amd1	0.65291	0.329651	0.513814	1
1793	Pdlim3	0.652391	1.71159	0.514149	1
1794	Ccne2	0.652062	0.402737	0.514361	1
1795	Morn2	0.651249	0.181334	0.514886	1
1796	Irf1	0.650786	0.43047	0.515184	1
1797	Larp1b	0.650583	0.149961	0.515316	1
1798	Pex16	0.650306	0.354234	0.515494	1
1799	Tmem205	0.649645	0.209265	0.515922	1
1800	Gabrg3	0.648477	0.568574	0.516676	1
1801	Snhg14	0.6483	0.146359	0.516791	1
1802	Higd2a	0.648252	0.0328914	0.516822	1
1803	Fdxacb1	0.647482	0.302419	0.51732	1
1804	Pnck	0.647145	0.501302	0.517538	1
1805	Gm7072	0.646972	0.304791	0.51765	1
1806	Pdxdc1	0.646505	0.144602	0.517952	1
1807	Actr2	0.64622	0.0951092	0.518137	1
1808	Rest	0.643491	0.104138	0.519906	1
1809	Kcnh7	0.643145	0.862925	0.52013	1
1810	Csmd2	0.642271	0.957226	0.520697	1
1811	Zfp57	0.6418	0.373087	0.521003	1
1812	Ntf3	0.641553	3.67008	0.521163	1
1813	Hif1an	0.64074	0.0886002	0.521691	1
1814	Plcb4	0.638738	0.192983	0.522993	1
1815	Bcl2l11	0.638111	0.136233	0.523401	1
1816	Tln1	0.637311	0.100567	0.523922	1
1817	Brd3os	0.636269	0.661091	0.524601	1
1818	Lrrc49	0.635897	0.10023	0.524844	1
1819	Entpd7	0.63588	0.35951	0.524855	1
1820	Lage3	0.635624	0.092705	0.525021	1
1821	B3gat2	0.634751	0.858355	0.525591	1
1822	Atf5	0.634106	0.157064	0.526011	1
1823	Sh3rf3	0.633938	0.290018	0.526121	1
1824	Csnk1g3	0.633432	0.111832	0.526452	1
1825	Sowahc	0.633414	0.283839	0.526463	1
1826	Srgap1	0.632865	0.313261	0.526822	1
1827	Mlycd	0.632511	0.358278	0.527053	1
1828	St8sia1	0.631006	0.542522	0.528037	1
1829	Flot2	0.630988	0.297884	0.528048	1
1830	Rab12	0.630603	0.0796463	0.5283	1
1831	Vdac3	0.630379	0.0255379	0.528447	1
1832	Zfp143	0.630361	0.214738	0.528458	1
1833	Smurf1	0.630309	0.383142	0.528492	1
1834	Rap2a	0.629903	0.171894	0.528758	1
1835	Gm8773	0.629894	1.80905	0.528764	1
1836	Fam120a	0.629886	0.136042	0.528769	1
1837	Fam45a	0.629527	0.228249	0.529004	1
1838	Fgfbp3	0.629025	0.145374	0.529333	1
1839	Pomc	0.628601	0.401724	0.52961	1
1840	Gm49602	0.628095	0.323223	0.529942	1
1841	Kdm4c	0.628043	0.169662	0.529976	1
1842	Akr7a5	0.627806	0.153703	0.530131	1
1843	Hadha	0.627191	0.101062	0.530534	1
1844	Gm9908	0.626729	0.473665	0.530837	1
1845	Necap1	0.626218	0.166109	0.531172	1
1846	Tatdn2	0.624112	0.283081	0.532554	1
1847	Ivns1abp	0.62381	0.0565177	0.532753	1
1848	Spata24	0.62365	0.299787	0.532858	1
1849	Akap17b	0.62355	0.499966	0.532923	1
1850	Jag2	0.62349	1.13561	0.532963	1
1851	Scube3	0.622339	0.332763	0.533719	1
1852	Gm50218	0.622067	2.57243	0.533898	1
1853	Cyp46a1	0.621851	0.773999	0.53404	1
1854	Dennd6b	0.621721	0.73961	0.534125	1
1855	Sik1	0.620769	0.724857	0.534751	1
1856	Zc3h14	0.620709	0.0392005	0.534791	1
1857	Vax2	0.620709	0.339397	0.534791	1
1858	Chn1	0.620527	0.107871	0.534911	1
1859	Scmh1	0.62016	0.121205	0.535153	1
1860	Tex16	0.620086	1.46934	0.535201	1
1861	H2-Q6	0.618745	4.64276	0.536084	1
1862	Prss50	0.618711	4.59323	0.536107	1
1863	Prss41	0.618676	4.63305	0.53613	1
1864	Dpy19l4	0.618594	0.245546	0.536184	1
1865	Tmem129	0.61734	0.396862	0.53701	1
1866	Pltp	0.616895	1.10545	0.537304	1
1867	Trp53inp1	0.616709	0.174469	0.537427	1
1868	Grina	0.61596	0.0982983	0.537921	1
1869	Arfgef2	0.615632	0.610603	0.538138	1
1870	Slc1a1	0.614494	0.506498	0.538889	1
1871	Hmg20b	0.614257	0.0885633	0.539046	1
1872	Elovl2	0.61276	0.119238	0.540035	1
1873	Hrk	0.61276	2.25368	0.540035	1
1874	Plxna1	0.611541	0.51497	0.540842	1
1875	Psmc3	0.610598	0.0328901	0.541466	1
1876	Uba2	0.610252	0.0214768	0.541695	1
1877	Smim10l2a	0.610044	1.41315	0.541832	1
1878	Nrde2	0.609426	0.210698	0.542242	1
1879	Dusp1	0.608224	0.12905	0.543039	1
1880	Fam241a	0.607925	1.1546	0.543237	1
1881	Ddit4	0.607917	0.195327	0.543243	1
1882	Cbx5	0.607341	0.038745	0.543624	1
1883	Sap18	0.607026	0.226578	0.543834	1
1884	Sncg	0.606913	0.795899	0.543908	1
1885	Mrps7	0.606723	0.0878347	0.544035	1
1886	Slc30a10	0.604431	0.106889	0.545557	1
1887	Yaf2	0.602961	0.0416536	0.546535	1
1888	Dgkh	0.602437	0.117024	0.546883	1
1889	Mgat4b	0.602204	0.156796	0.547038	1
1890	Rabac1	0.602022	0.081175	0.547159	1
1891	Ppp2r1a	0.601966	0.0808562	0.547197	1
1892	Cdr1os	0.601815	0.604013	0.547297	1
1893	Rbfa	0.601771	0.197606	0.547326	1
1894	Aebp2	0.600396	0.0896969	0.548242	1
1895	Ttc7	0.600063	0.528086	0.548464	1
1896	Snrnp200	0.599834	0.0878609	0.548617	1
1897	Parp11	0.599557	0.379441	0.548801	1
1898	Tram1l1	0.598939	0.234927	0.549214	1
1899	Nrf1	0.59855	0.113083	0.549473	1
1900	Tbc1d16	0.598316	0.199333	0.549629	1
1901	Lrrc4	0.597689	0.364066	0.550047	1
1902	Cog1	0.597685	0.504977	0.55005	1
1903	Galk1	0.597257	0.197317	0.550336	1
1904	1700006J14Rik	0.596504	1.2805	0.550839	1
1905	Prmt8	0.596318	0.8553	0.550963	1
1906	Tmem192	0.595626	0.3141	0.551425	1
1907	Zbtb42	0.595514	0.781038	0.5515	1
1908	Suv39h1	0.595181	0.120844	0.551723	1
1909	Plcd4	0.594666	0.518071	0.552067	1
1910	Tceal6	0.594173	0.828211	0.552396	1
1911	Clcn6	0.593334	0.284709	0.552958	1
1912	Fhad1	0.593304	1.0101	0.552978	1
1913	Cbx7	0.592599	0.595399	0.55345	1
1914	Rpl36al	0.592348	-0.0232661	0.553617	1
1915	Tmem132e	0.59115	0.936462	0.55442	1
1916	Fbxo7	0.590718	0.317163	0.55471	1
1917	Rit1	0.589645	0.17325	0.555428	1
1918	Ing5	0.58952	0.148164	0.555513	1
1919	Nipsnap3b	0.588296	0.144167	0.556334	1
1920	Ercc3	0.587941	0.205207	0.556572	1
1921	Kcnc2	0.587928	0.27064	0.55658	1
1922	Irs2	0.587128	0.16383	0.557117	1
1923	Chrac1	0.586981	0.0697168	0.557216	1
1924	Immp1l	0.586899	0.0616406	0.557271	1
1925	Lrr1	0.58539	0.341036	0.558286	1
1926	Tenm3	0.584828	0.191809	0.558664	1
1927	Zfand4	0.584343	0.403401	0.558989	1
1928	Otud3	0.584222	0.44198	0.559071	1
1929	Tyro3	0.58398	0.669306	0.559234	1
1930	Ptgfrn	0.583759	0.776432	0.559382	1
1931	Dennd5a	0.583435	0.154742	0.5596	1
1932	Arhgef25	0.583357	0.285149	0.559653	1
1933	Rnf169	0.583236	0.259596	0.559734	1
1934	Lrp10	0.583102	0.266535	0.559825	1
1935	Doc2a	0.583072	0.986911	0.559845	1
1936	Cerkl	0.581623	0.61313	0.560821	1
1937	Pcm1	0.580737	0.0190778	0.561418	1
1938	Asl	0.58059	0.226718	0.561517	1
1939	Uqcrb	0.579759	0.00148766	0.562077	1
1940	Ppp1r14a	0.579271	0.48602	0.562407	1
1941	Ppp2r5d	0.578419	0.165066	0.562982	1
1942	Tmtc1	0.57793	1.58017	0.563311	1
1943	Lhpp	0.577926	1.45856	0.563314	1
1944	Tsen34	0.577463	0.0691677	0.563627	1
1945	Klf15	0.576991	0.651862	0.563945	1
1946	2700033N17Rik	0.57662	0.629064	0.564196	1
1947	Dusp2	0.575958	2.66356	0.564644	1
1948	Begain	0.57572	0.770601	0.564804	1
1949	Ndnf	0.575703	0.389376	0.564816	1
1950	Ccnd3	0.575474	0.327342	0.564971	1
1951	Rps6kl1	0.574695	1.40779	0.565497	1
1952	Marveld1	0.574267	0.593573	0.565787	1
1953	Tomm40	0.57399	0.070187	0.565974	1
1954	Cbs	0.573865	1.72764	0.566059	1
1955	Fam181b	0.572654	0.281256	0.566879	1
1956	Tmem50b	0.572477	0.2523	0.566999	1
1957	Tpr	0.571906	-0.0053272	0.567386	1
1958	Lsm12	0.571348	0.0257323	0.567764	1
1959	Sox9	0.571019	0.0847467	0.567987	1
1960	Fsd1l	0.570453	0.0830394	0.568371	1
1961	4632427E13Rik	0.570392	0.044814	0.568412	1
1962	Rad9b	0.570371	0.557489	0.568426	1
1963	Pou4f1	0.569921	1.09244	0.568731	1
1964	Pigm	0.569808	0.234002	0.568808	1
1965	Ppef2	0.569683	0.288073	0.568893	1
1966	Zfp711	0.569449	0.188176	0.569051	1
1967	4930522L14Rik	0.568844	0.636525	0.569462	1
1968	Gm16551	0.56884	0.66478	0.569465	1
1969	Aebp1	0.568524	0.5276	0.569679	1
1970	Zfp248	0.567291	0.49743	0.570516	1
1971	Irs4	0.566734	1.23951	0.570895	1
1972	Ttc39b	0.566124	0.475551	0.57131	1
1973	Mtss1	0.565337	0.0960831	0.571845	1
1974	Flot1	0.565294	0.17552	0.571874	1
1975	Gins1	0.565268	0.158554	0.571892	1
1976	Sgtb	0.564805	0.217965	0.572207	1
1977	Timp3	0.564035	0.205233	0.57273	1
1978	Cyc1	0.563862	0.0532743	0.572848	1
1979	Trmt61b	0.563611	0.263589	0.573019	1
1980	Eda2r	0.563494	0.785431	0.573098	1
1981	Fyn	0.563434	0.107571	0.573139	1
1982	Rhod	0.563192	1.21088	0.573304	1
1983	Elovl1	0.562915	0.766144	0.573493	1
1984	Fam149a	0.562236	0.702008	0.573955	1
1985	Ufsp1	0.561886	1.01261	0.574194	1
1986	Cct3	0.561769	0.00876915	0.574273	1
1987	Prr19	0.561475	2.58996	0.574474	1
1988	Dnal1	0.560934	0.443377	0.574842	1
1989	Satb1	0.560809	0.156102	0.574928	1
1990	Kif21a	0.560787	0.053371	0.574943	1
1991	Mmp11	0.559127	0.449057	0.576075	1
1992	Rbp4	0.558962	0.83344	0.576187	1
1993	Supt16	0.558711	0.0163782	0.576359	1
1994	Mcrs1	0.558214	0.0548722	0.576698	1
1995	Zfp687	0.558041	0.183855	0.576816	1
1996	Akap5	0.557795	0.80748	0.576985	1
1997	Zyg11b	0.557786	0.141923	0.576991	1
1998	Dennd1c	0.557648	3.23763	0.577085	1
[truncated: 18,991 more rows]

## Sheet: genes proximal to DARs-diffbind
# GREAT version 4.0.4	Species assembly: mm9	Association rule: Basal+extension: 0 bp upstream, 1000 bp downstream, 0 bp max extension, curated regulatory domains included
1600002K03Rik	region_9477 (+193)
1700012B09Rik	region_6855 (+13)
1700016H13Rik	region_4497 (+278)
2010300C02Rik	region_8667 (+94)
2310039H08Rik	region_8701 (+157)
2810021J22Rik	region_5543 (+41), region_5157 (+45)
2900026A02Rik	region_4434 (+166)
3830406C13Rik	region_1088 (+19), region_2971 (+63)
4930447C04Rik	region_7564 (+480)
4930524J08Rik	region_10057 (+11)
4930550C14Rik	region_1296 (+19)
4933407L21Rik	region_9850 (+7)
9930012K11Rik	region_6114 (+33)
AU040320	region_7979 (+20)
Abat	region_7062 (+996)
Abcb8	region_8568 (+941)
Abhd16a	region_7506 (+159)
Acadvl	region_6808 (+20)
Ace	region_450 (+301)
Ache	region_7329 (+991)
Aco1	region_9378 (+156)
Acsf3	region_3993 (+252)
Adck1	region_5761 (+194)
Adcyap1r1	region_5341 (+195)
Adora2a	region_3790 (+160)
Agap2	region_9801 (+949)
Agt	region_7252 (+442)
Aire	region_7106 (+54)
Akt1s1	region_4381 (+136)
Aldh16a1	region_7298 (+146)
Aldh2	region_8862 (+214)
Alg14	region_8272 (+11)
Alpl	region_5849 (+90)
Anapc5	region_7538 (+208)
Ankrd29	region_6096 (+83)
Anxa6	region_2888 (+29)
Apba3	region_5792 (+28)
Arg2	region_7866 (0)
Arhgap29	region_1034 (+24)
Arhgap4	region_265 (+28)
Arhgef37	region_3048 (+7), region_2987 (+12)
Arhgef4	region_2899 (+200)
Arpc1b	region_4072 (+70), region_3838 (+96)
Atf1	region_7730 (+125)
Atoh7	region_6955 (+237)
Atp8b2	region_4864 (+961)
Atpaf1	region_6651 (+240)
Axl	region_4488 (+9)
B4galt2	region_8712 (+285)
BC048679	region_6494 (+887)
Barhl1	region_5766 (+177)
Bbc3	region_4688 (+539)
Bbs2	region_7553 (+411)
Bcdin3d	region_8300 (+113)
Bckdk	region_2043 (+99)
Bcl6b	region_3621 (+647)
Begain	region_3357 (+179)
Bfsp1	region_8438 (+11)
Blmh	region_9793 (+237)
Bloc1s4	region_9452 (+38)
Bmper	region_7439 (+374)
Bnc1	region_3909 (+2), region_3938 (+4)
C1qtnf5	region_1773 (+798)
C77080	region_5317 (+88)
C87436	region_8306 (+504)
Cacng4	region_709 (+745)
Camkv	region_205 (+24)
Cap2	region_2099 (+197)
Capn5	region_1967 (+209)
Card10	region_7081 (+254)
Cars2	region_9880 (+894)
Cav2	region_8429 (+70)
Cbarp	region_3990 (+3)
Ccbe1	region_9795 (+27)
Ccdc105	region_9382 (+427)
Ccdc14	region_9080 (+45)
Ccdc69	region_8497 (+19)
Ccdc71	region_3720 (+75)
Ccdc87	region_9434 (+1)
Ccdc89	region_7491 (+190)
Ccdc94	region_8391 (+7)
Cd151	region_5251 (+43)
Cd55b	region_1468 (+166)
Cd72	region_5308 (+996)
Cdh15	region_736 (+332)
Cdh20	region_9232 (+898)
Cdyl2	region_7654 (+37), region_9369 (+141)
Cebpzos	region_8365 (+131)
Cend1	region_1954 (+48)
Cers4	region_7741 (+212)
Cetn3	region_7028 (+321)
Chd2	region_8694 (+36)
Chrm1	region_1556 (+297)
Chrna4	region_2201 (+28)
Chrng	region_8891 (+681)
Chst1	region_5599 (+541)
Chst10	region_6865 (+47)
Cidea	region_8144 (+163)
Cldnd1	region_9222 (+159)
Clec18a	region_546 (+138)
Clock	region_10082 (+773)
Cmtm3	region_7214 (+316)
Col1a2	region_3010 (+880)
Col23a1	region_8107 (+16)
Col6a2	region_6201 (+158)
Copz2	region_6873 (+1), region_6811 (+2)
Cpa5	region_1083 (+404)
Cpxm1	region_7067 (+35)
Cpxm2	region_3799 (+45)
Crebl2	region_7516 (+13)
Crygn	region_3594 (+73)
Csnk2a1	region_10069 (+111)
Cx3cl1	region_3393 (+129)
Cyb561	region_3371 (+206)
Cyhr1	region_7406 (+144)
D1Ertd622e	region_8021 (+249)
Daglb	region_9971 (+97)
Dclk3	region_6554 (+27)
Dct	region_5434 (+37)
Ddx17	region_7885 (+52)
Ddx3x	region_5594 (+42)
Ddx43	region_698 (0)
Des	region_5403 (+104)
Dhx40	region_6453 (+68)
Dlec1	region_3693 (+15)
Dlgap3	region_6573 (+813)
Dlgap4	region_8966 (+153)
Dlk1	region_1682 (+551)
Dnajb2	region_3827 (+48), region_9973 (+129)
Dnajc18	region_9536 (+42)
Dnali1	region_3847 (+31)
Doc2a	region_2303 (+67)
Duoxa1	region_5415 (+794)
Dusp15	region_8242 (+95), region_8184 (+99)
E2f6	region_9534 (+25)
Edc3	region_7910 (+17)
Edn2	region_6461 (+141)
Efna4	region_7050 (+284)
Ehbp1l1	region_1342 (+56)
Eid2b	region_9109 (+58)
Eif2d	region_6883 (+34)
Elp4	region_8331 (+21)
Emilin3	region_5076 (+142)
Eml3	region_7715 (+137)
Endog	region_5458 (+51), region_6682 (+107)
Enpp1	region_6715 (+195)
Eomes	region_1107 (+851)
Epdr1	region_7355 (+117)
Epha1	region_6515 (+151)
Epha10	region_2577 (+797)
Ephx1	region_8748 (+49)
Ercc5	region_9095 (+76)
Etfbkmt	region_7525 (+3)
Etv2	region_1037 (+986)
Evc2	region_7177 (+27), region_7170 (+28)
Evx2	region_5062 (-4166), region_5264 (-2400), region_946 (+152718)
Fa2h	region_8878 (+4)
Fads3	region_3045 (+20)
Fam129a	region_9720 (+226)
Fam131b	region_6456 (+23)
Fam131c	region_4323 (+109)
Fam228a	region_1053 (+170)
Fam32a	region_9831 (+4)
Fam81a	region_3708 (+26)
Fblim1	region_7021 (+602)
Fbln2	region_5070 (+354)
Fbp1	region_1865 (+483)
Fbxo41	region_3462 (+68)
Fbxo8	region_8198 (+432)
Fgfr1op2	region_7383 (+19)
Fgfr3	region_7217 (+162)
Fgfr4	region_2062 (+169)
Fgl2	region_7060 (+74)
Fitm1	region_47 (+25)
Flcn	region_4516 (+120)
Flot1	region_4780 (+132)
Fn3k	region_5254 (+13)
Fndc11	region_3666 (+19)
Foxe1	region_4085 (+759)
Foxg1	region_5627 (+845)
Fsip1	region_8032 (+206)
Fstl3	region_7914 (+905)
Fuom	region_3849 (+85)
G430095P16Rik	region_4474 (+85)
Gab1	region_3719 (+11)
Gabrg3	region_8622 (+76)
Galk2	region_6076 (+109)
Gatm	region_4961 (+55), region_3808 (+77)
Gda	region_8608 (+89)
Gdf15	region_4020 (+374)
Gga2	region_8138 (+127)
Ggt6	region_2763 (+334)
Git1	region_6915 (+197)
Glg1	region_7782 (+34)
Gm10518	region_9298 (+405)
Gm10800	region_3236 (+337)
Gm10801	region_5856 (+428)
Gm20388	region_7595 (+52)
Gm26920	region_7441 (+19)
Gm9837	region_9544 (+356)
Gm996	region_627 (+609)
Gmip	region_5142 (+59)
Gnmt	region_2752 (+919)
Gp1bb	region_4367 (+377)
Gpaa1	region_6764 (+40)
Gpr20	region_2056 (+21), region_2117 (+26)
Gpr25	region_1380 (+418)
Gpr6	region_8388 (+322)
Grasp	region_8060 (+42)
Grb7	region_2320 (+461)
Grcc10	region_9760 (+263)
Grtp1	region_3090 (+89)
Gstm4	region_5878 (+25)
H2-DMa	region_4249 (+315)
H2-K1	region_2992 (+44)
H2-Q7	region_118 (+16)
Hcfc1r1	region_8424 (+1)
Hdac5	region_9277 (+54)
Herc4	region_9876 (+27)
Hes2	region_1277 (+584)
Hip1r	region_2304 (+71)
Hist1h1c	region_9015 (+43)
Hist1h2af	region_9900 (+122)
Hist1h4f	region_8035 (+3)
Hist1h4h	region_7899 (+143)
Hist2h3b	region_7011 (+955)
Hivep3	region_3268 (+558)
Hlcs	region_10059 (+91)
Hnrnpk	region_5823 (+826)
Hoxd10	region_946 (-184251), region_5264 (-29133), region_5062 (-27367), region_7510 (+707)
Hoxd11	region_946 (-175160), region_5264 (-20042), region_5062 (-18276)
Hoxd12	region_946 (-168090), region_5264 (-12972), region_5062 (-11206)
Hoxd13	region_946 (-161471), region_5264 (-6353), region_5062 (-4587)
Hpcal4	region_9629 (+238)
Hps5	region_10108 (+166)
Hrh1	region_3151 (+902)
Igsf1	region_4427 (+11)
Il11	region_1014 (+806)
Il25	region_6688 (+240)
Irx3	region_6766 (+188), region_6395 (+193)
Itih5	region_3772 (+2)
Iws1	region_9288 (+27)
Jak3	region_6627 (+104), region_6589 (+109)
Kbtbd2	region_10038 (+915)
Kcna6	region_9161 (+222)
Kcnab2	region_10091 (+182)
Kcnc1	region_8104 (+12)
Kcnc2	region_6938 (+880)
Kcnf1	region_9644 (+275)
Kcnh4	region_6143 (+661)
Kcnh7	region_7135 (+58)
Kcnip2	region_2712 (+143)
Kctd17	region_6272 (+55)
Kdelr3	region_7069 (+58)
Kdm3b	region_5659 (+186)
Kif5b	region_7923 (+18)
Kifc2	region_3520 (+806)
Klhl24	region_7587 (+37)
Krba1	region_7628 (+31)
L1cam	region_10102 (+58)
Lama5	region_4503 (+30)
Lancl3	region_2052 (+900)
Large2	region_3878 (+27)
Ldlrad4	region_7771 (+630)
Leng9	region_4539 (+509)
Lgi3	region_5651 (+37)
Lhx1	region_1232 (+451)
Lin54	region_6729 (+451)
Lingo3	region_7861 (+3)
Lnpk	region_946 (+72109), region_6829 (+144435), region_7140 (+144437), region_9428 (+512087)
Lrcol1	region_7940 (+804)
Lrrc66	region_7474 (+980)
Lrrc9	region_3112 (+414)
Lsm6	region_6537 (+66)
Mafb	region_3127 (+2)
Man2b1	region_7690 (+25)
Map2k2	region_8056 (+275)
Map3k20	region_4579 (+101)
Mapk11	region_4221 (+31)
Mapk6	region_6744 (0)
Mapkapk3	region_1463 (+62)
Mecom	region_8930 (+338)
Med15	region_5174 (+122)
Mei4	region_6868 (+4)
Mesp2	region_7743 (+542)
Metrnl	region_5888 (+101)
Mfsd12	region_758 (+976)
Mfsd13a	region_7738 (+60)
Micu2	region_7193 (+41)
Mien1	region_4147 (+50)
Mkln1	region_10015 (+186)
Mmp24	region_7416 (+460)
Mob4	region_9038 (+58)
Morn3	region_7186 (+940)
Mpg	region_4026 (+2)
Mphosph9	region_9754 (+71)
Mpped1	region_5326 (+85)
Mroh5	region_8002 (+28)
Mrps15	region_8733 (+107)
Msh3	region_9513 (+233)
Msrb3	region_5073 (+129)
Msx2	region_7398 (+252)
Mt1	region_9386 (+572)
Mtfp1	region_3391 (+924)
Mtmr2	region_8430 (+728)
Mtx3	region_4854 (+30)
Mxra8	region_166 (+17)
Myc	region_3426 (+126)
Nacc2	region_9632 (+399)
Nags	region_1069 (+62)
Nefh	region_1632 (+858)
Nek5	region_7440 (+186)
Nek6	region_4076 (+251)
Nemf	region_8522 (+122)
Neurl1a	region_1267 (+75)
Neurl1b	region_7047 (+250)
Nfkbia	region_5701 (+249)
Ngrn	region_8839 (+25)
Nkx3-1	region_4199 (+13)
Nlgn2	region_2960 (+571)
Nme2	region_8235 (+356)
Notch3	region_4223 (+22)
Nqo1	region_474 (+64)
Nr2f1	region_9726 (+461)
Nrros	region_9560 (+43)
Nrsn1	region_3539 (+27)
Nudt1	region_3982 (+370)
Nxn	region_8686 (+95)
Nxph4	region_8264 (+64)
Nynrin	region_7541 (+60)
Odf2l	region_7130 (+15)
Olfml2a	region_4653 (+45)
Olfml3	region_4282 (+18)
Ooep	region_7318 (+155), region_7555 (+159)
Oprl1	region_7029 (+32)
Osbp2	region_9674 (+112)
Osbpl9	region_8674 (+57)
P2rx4	region_1810 (+171)
Paip2	region_9770 (+31)
Pamr1	region_4314 (+25)
Papln	region_3167 (+435)
Pbxip1	region_5494 (+702)
Pcbd1	region_7206 (+35)
Pcolce	region_4543 (+711)
Pcsk1n	region_8384 (+41)
Pcsk9	region_7864 (+99)
Pcyt2	region_6971 (+40)
Pde4a	region_1154 (+544)
Pde8b	region_5643 (+29)
Pemt	region_8954 (+34)
Pgbd1	region_9213 (+34)
Phpt1	region_9421 (+323)
Phyhd1	region_6036 (+461)
Pianp	region_8583 (+61)
Piezo2	region_5325 (+3)
Pih1d1	region_7298 (+113)
Pkib	region_3314 (+145)
Pla2g2c	region_2183 (+471)
Pla2r1	region_481 (+215)
Plcb3	region_3162 (+14)
Plcd3	region_7720 (+19)
Pld6	region_1617 (+69)
Plekha2	region_4815 (+138)
Plekhd1	region_1691 (+20)
Plekhf2	region_9280 (+4)
Plekhh1	region_9794 (+40)
Plpp6	region_9955 (+364)
Pltp	region_4392 (+133)
Pno1	region_8625 (+31)
Pnp	region_9065 (+276)
Podn	region_4760 (+94)
Poldip3	region_9519 (+224)
Ppm1m	region_3775 (+116)
Ppp1r13l	region_1605 (+720)
Ppp1r1b	region_5364 (+233)
Prcd	region_3952 (+474)
Prkaa1	region_8777 (+294)
Prkcg	region_2819 (+53)
Prlhr	region_8849 (+913), region_9004 (+914)
Prr36	region_7157 (+87)
Prr7	region_2970 (+408), region_3002 (+414)
Prrt2	region_7274 (+7)
Prrt4	region_5120 (+164)
Prss35	region_9694 (+5)
Prss38	region_3518 (+1)
Prss41	region_1458 (0), region_1429 (+5)
Ptdss2	region_6473 (0)
Ptprn2	region_9142 (+16)
Puf60	region_8489 (+102)
Pxt1	region_2425 (+844)
Rab11fip1	region_5014 (+10)
Rab42	region_2909 (+98)
Rasal1	region_235 (+37)
Rasgef1c	region_5901 (+39)
Rasl12	region_7179 (+2)
Rbfox2	region_4560 (+64)
Rbm10	region_6920 (+160)
Rcsd1	region_8362 (+23)
Rem1	region_4978 (+484)
Rgp1	region_8421 (+199)
Rgs19	region_1824 (0)
Rgs8	region_10097 (+83)
Rhbdd3	region_9146 (+383)
Rhoa	region_9515 (+76)
Rimkla	region_7823 (+10)
Ripor3	region_4021 (+473)
Ripply2	region_8318 (+42)
Rnf150	region_10076 (+684)
Rnf182	region_6332 (+275)
Rnf220	region_6402 (+89)
Rnpc3	region_5542 (+186)
Robo2	region_9446 (+658)
Rpl5	region_9610 (+95)
Rpp25	region_9897 (+363)
Rps19	region_6293 (+183)
Rps27a	region_8206 (+25)
Rps6ka1	region_5021 (+45)
Rps6kc1	region_2060 (+2)
Rsph3b	region_7596 (+110)
Rspo1	region_4463 (+99)
Rtbdn	region_6124 (+105)
Saa3	region_7404 (+990)
Sall2	region_9622 (+502)
Samd13	region_9050 (+120)
Sarnp	region_9233 (+8)
Sdc2	region_9624 (+23)
Senp6	region_9669 (+220)
Sgcb	region_6111 (+73)
Shh	region_5606 (-728726)
Shoc2	region_9975 (+341)
Sike1	region_3925 (+85)
Skap1	region_6153 (+15)
Slc10a3	region_3943 (+5)
Slc12a5	region_5871 (+649)
Slc16a3	region_2246 (+525), region_2136 (+587)
Slc17a7	region_7573 (+7)
Slc18a2	region_1230 (+20)
Slc1a3	region_9499 (+327)
Slc20a1	region_9194 (+34)
Slc26a10	region_4289 (+309)
Slc26a6	region_2479 (+58)
Slc37a3	region_9783 (+57)
Slc44a3	region_5284 (+19)
Slc45a3	region_5749 (+370)
Slc6a11	region_8682 (+101)
Slc6a20a	region_5423 (+57)
Slc6a21	region_6504 (+14)
Slc7a8	region_8508 (+684)
Smim7	region_7461 (+52)
Smpd5	region_2055 (+365)
Smyd5	region_3563 (+29)
Snai3	region_4315 (+979)
Snf8	region_9841 (+49)
Sntg2	region_5011 (+99)
Snx5	region_6566 (+73)
Sod1	region_7250 (+31)
Sowaha	region_7835 (+412)
Sox18	region_9083 (+147)
Speg	region_7705 (+198)
Sptbn2	region_2529 (+707)
Srrd	region_6843 (+38)
Srsf12	region_4776 (+203)
Sstr4	region_9786 (+520)
Sstr5	region_3233 (+32)
Stac2	region_5158 (+36)
Stbd1	region_9321 (+72), region_9494 (+100)
Stk33	region_7904 (+193)
Stx17	region_4406 (+32)
Stxbp3	region_7201 (+26)
Susd2	region_3502 (+4)
Susd3	region_3417 (+142)
Sv2a	region_3247 (+58)
Svop	region_4987 (+271)
Swsap1	region_6912 (+62)
Sybu	region_5909 (+74)
Syce2	region_3397 (+140), region_3160 (+142)
Sync	region_5545 (+91)
Synpo	region_7022 (+41)
Syt13	region_6408 (+24)
Tagln	region_4829 (+121)
Tbr1	region_6998 (+7)
Tbrg1	region_4182 (+72)
Tcaf2	region_7063 (+101)
Tcf4	region_9785 (+198)
Tekt4	region_3298 (+45)
Tesc	region_507 (+299)
Tesmin	region_5519 (+36)
Tfap2c	region_5226 (+999)
Tgfb1i1	region_3626 (+729)
Thap8	region_6890 (+392)
Thoc6	region_8424 (+233), region_8660 (+259)
Thrb	region_8785 (+950)
Timp3	region_9965 (+79)
Tle4	region_9680 (+666)
Tlr5	region_2880 (+59)
Tmeff1	region_9309 (+77)
Tmem150c	region_8552 (+732)
Tmem41a	region_7146 (+7)
Tmem51	region_1941 (+335)
Tmem74b	region_7271 (+371)
Tmub1	region_855 (+16)
Tnfaip2	region_411 (+86)
Tnfsfm13	region_1534 (+254)
Tnk2	region_4163 (+929)
Tnpo1	region_8803 (+17)
Tom1	region_6658 (+75)
Topors	region_7240 (+67)
Tram1l1	region_5047 (+28), region_5000 (+29)
Trappc12	region_7270 (+12)
Trim14	region_4208 (+77)
Trim41	region_9430 (+1)
Trim50	region_5377 (+438)
Trim66	region_2324 (+816)
Tspan2	region_9750 (+413)
Tspyl5	region_2188 (+45)
Ttll5	region_9827 (+2)
Tub	region_2767 (+76)
Tubb2a	region_7682 (+996)
Tubb3	region_8707 (+100)
Tvp23a	region_7791 (+25)
Uap1l1	region_6434 (+171)
Ube2m	region_9003 (+241)
Ube2q2	region_7700 (+460)
Ubxn10	region_2183 (+2)
Umps	region_9852 (+42)
Ung	region_6276 (+523)
Usp10	region_7595 (+533)
Usp3	region_9067 (+33)
Vdr	region_7545 (+1)
Vps36	region_8432 (+136)
Vsir	region_4507 (+41)
Vti1a	region_6806 (+149)
Vwa2	region_6561 (+71)
Wbscr17	region_3352 (+31)
Wdr54	region_9371 (+9)
Wisp1	region_5839 (+7)
Wnk4	region_5739 (0)
Wnt11	region_9575 (+177)
Yeats4	region_9018 (+231)
Ythdf3	region_9802 (+120)
Zbtb7b	region_7746 (+204), region_7602 (+205)
Zc2hc1c	region_3182 (+54)
Zfhx3	region_9473 (+205)
Zfp251	region_3971 (+1)
Zfp282	region_9474 (+467)
Zfp354b	region_3900 (+76)
Zfp420	region_4685 (+2)
Zfp456	region_9932 (+6)
Zfp469	region_8605 (+22)
Zfp719	region_5960 (+48)
Zfp729a	region_4485 (+378)
Zfp820	region_8356 (+2)
Zfp963	region_9005 (+156)
Zfr2	region_2251 (+26)
Zpbp	region_4291 (+378)
Zpr1	region_5903 (+30)

## Sheet: Accessibility - Limma
GeneID	logFC	AveExpr	t	P.Value	adj.P.Val	B
Mbp	1.38106	7.02963	15.7834	2.62e-10	4.4e-07	14.1182
Itpr3	1.67381	6.45073	17.7568	5.42e-11	4.4e-07	15.6468
Lrrc71	1.85262	5.75141	15.8223	2.53e-10	4.4e-07	14.0863
Clec3b	1.92928	5.51139	15.9226	2.33e-10	4.4e-07	14.1209
Crtac1	2.01992	5.87513	16.0388	2.11e-10	4.4e-07	14.2723
Lif	2.13004	5.47077	16.3905	1.58e-10	4.4e-07	14.4654
Plcxd1	2.15325	5.2868	16.0545	2.09e-10	4.4e-07	14.1655
Plekhg4	2.38771	5.69811	18.5078	3.1e-11	4.4e-07	16.0003
C1ql4	2.38897	5.15578	16.4202	1.54e-10	4.4e-07	14.3955
Scn1b	2.45738	5.25435	17.0281	9.5e-11	4.4e-07	14.8589
Itgbl1	2.46668	4.7157	16.6712	1.26e-10	4.4e-07	14.419
D030025P21Rik	2.50028	5.5836	15.9137	2.34e-10	4.4e-07	14.1101
Tcfl5	2.87292	5.24745	17.555	6.31e-11	4.4e-07	15.1985
Zfp775	3.14689	4.10792	16.3827	1.59e-10	4.4e-07	13.8908
1700034G24Rik	3.41668	3.27323	16.102	2e-10	4.4e-07	13.0836
Cd248	1.51823	6.81246	15.5091	3.3e-10	4.73e-07	13.8892
Gm12159	1.76715	5.71099	15.5964	3.06e-10	4.73e-07	13.8996
Gstt3	1.97427	5.12401	15.3023	3.94e-10	4.73e-07	13.5434
H2-Q5	2.24646	5.35623	15.3409	3.82e-10	4.73e-07	13.6221
Zfp213	2.34849	4.46334	15.392	3.65e-10	4.73e-07	13.4066
Prss50	2.35179	4.65231	15.424	3.55e-10	4.73e-07	13.4956
Il12rb1	1.70979	5.69507	15.1199	4.62e-10	5.07e-07	13.5068
Skor2	1.87086	6.04249	15.1434	4.53e-10	5.07e-07	13.5581
Gm48908	2.70813	4.53011	14.9294	5.47e-10	5.74e-07	13.0655
Shmt2	1.39041	6.52886	14.5839	7.45e-10	7.01e-07	13.0824
Col1a1	1.42094	6.20766	14.4753	8.22e-10	7.01e-07	12.9841
Ecel1	1.73103	5.69241	14.4744	8.22e-10	7.01e-07	12.9539
Fam228a	2.82856	4.94896	14.4584	8.34e-10	7.01e-07	12.7975
Fitm1	2.93988	3.39653	14.4885	8.12e-10	7.01e-07	12.1992
4930528D03Rik	3.88507	2.61168	14.6558	6.98e-10	7.01e-07	11.471
Chd5	1.38408	6.67899	14.3224	9.45e-10	7.44e-07	12.8414
Slc17a7	1.61396	5.89024	14.3423	9.28e-10	7.44e-07	12.8533
Krt17	3.00695	3.11694	14.2406	1.02e-09	7.78e-07	11.8389
Pbxip1	1.14133	7.0116	14.1509	1.11e-09	8.21e-07	12.6678
Sema3b	1.29723	6.44454	13.9301	1.36e-09	9.29e-07	12.4828
Rasl10a	1.61714	5.86881	13.9277	1.36e-09	9.29e-07	12.4763
Gpt	1.76778	5.26329	13.9294	1.36e-09	9.29e-07	12.4184
Nacad	1.39387	6.63175	13.8228	1.51e-09	9.73e-07	12.3758
Adra2c	1.69389	5.63383	13.8498	1.47e-09	9.73e-07	12.3899
Neurl1a	1.1778	7.50902	13.6904	1.71e-09	1.04e-06	12.1915
Pdzd7	1.42017	6.76407	13.6777	1.73e-09	1.04e-06	12.2312
Gm7932	1.96781	4.69146	13.704	1.69e-09	1.04e-06	12.1107
Kcnb1	1.36559	6.1113	13.5741	1.91e-09	1.12e-06	12.1502
Als2cl	1.59611	5.42989	13.5033	2.04e-09	1.17e-06	12.0525
Cilp2	1.13575	6.9451	13.403	2.25e-09	1.23e-06	11.9524
Lrfn3	2.30635	5.00445	13.4076	2.24e-09	1.23e-06	11.9026
Elfn2	0.925744	7.99719	13.3016	2.49e-09	1.33e-06	11.7568
Gpr162	1.08643	7.20616	13.1511	2.89e-09	1.44e-06	11.6815
Prdm12	1.33357	6.13435	13.1431	2.91e-09	1.44e-06	11.7322
Fignl2	1.47471	6.47459	13.1469	2.9e-09	1.44e-06	11.7254
Hk3	1.55043	5.73496	13.1518	2.88e-09	1.44e-06	11.7388
Rhof	1.69473	5.50235	13.0664	3.14e-09	1.52e-06	11.6444
Krt86	1.60798	5.58804	13.0357	3.24e-09	1.54e-06	11.62
Disp2	1.0628	7.00206	12.9757	3.44e-09	1.6e-06	11.52
Lrp1	0.976802	7.59823	12.8815	3.78e-09	1.73e-06	11.3695
Cdh23	1.33262	6.27099	12.8591	3.86e-09	1.74e-06	11.4451
Hcn2	1.66552	5.59426	12.8398	3.94e-09	1.74e-06	11.4283
Lrrc43	1.27885	6.27147	12.7925	4.13e-09	1.77e-06	11.3775
Cpne6	2.37353	3.75902	12.7986	4.11e-09	1.77e-06	11.059
1600002D24Rik	1.77863	4.98574	12.582	5.12e-09	2.12e-06	11.1244
Slc6a13	1.98491	4.46935	12.5793	5.13e-09	2.12e-06	11.0419
Dpysl5	1.00327	7.1038	12.4583	5.82e-09	2.27e-06	10.9742
Cdh15	1.5825	5.25952	12.4908	5.63e-09	2.27e-06	11.0623
Cpeb1	1.59256	5.47176	12.4511	5.86e-09	2.27e-06	11.0352
Il18rap	1.78219	5.03272	12.4561	5.83e-09	2.27e-06	11.006
Eef1a2	1.55916	6.25183	12.4297	5.99e-09	2.29e-06	11.0061
Ddx43	1.58853	5.39145	12.3717	6.37e-09	2.39e-06	10.951
Sema4f	1.49801	5.90062	12.291	6.93e-09	2.49e-06	10.874
Mir1a-1hg	1.90135	4.42239	12.3013	6.85e-09	2.49e-06	10.7679
Art5	1.96871	4.59998	12.3054	6.82e-09	2.49e-06	10.8003
Grin1	1.0859	6.72488	12.2428	7.28e-09	2.59e-06	10.7767
Pth2	1.07935	6.77834	12.1852	7.74e-09	2.6e-06	10.7107
Trim46	1.38806	5.91506	12.2138	7.51e-09	2.6e-06	10.7928
Etv2	1.49521	6.11696	12.1995	7.62e-09	2.6e-06	10.7705
Nqo1	1.80779	4.96705	12.1947	7.66e-09	2.6e-06	10.7383
Mxra8	1.43382	6.16942	12.1483	8.05e-09	2.67e-06	10.7135
Syce2	1.34619	5.97257	12.131	8.2e-09	2.68e-06	10.7036
Camk2b	1.69998	4.73588	12.0511	8.92e-09	2.88e-06	10.5677
Cbarp	1.05184	6.95771	11.9691	9.74e-09	2.93e-06	10.4606
Pde4a	1.18677	6.13495	11.9789	9.64e-09	2.93e-06	10.5336
Mt1	1.37116	5.90651	11.9667	9.76e-09	2.93e-06	10.5313
Gipc3	1.57903	5.12207	12.0234	9.19e-09	2.93e-06	10.5782
Lrrc36	1.77933	5.85071	11.993	9.49e-09	2.93e-06	10.5621
Prr19	2.36893	3.32248	12.0078	9.34e-09	2.93e-06	10.1966
Rasal1	1.08355	6.81181	11.8618	1.09e-08	3.2e-06	10.356
Col8a2	1.67288	5.03842	11.8729	1.08e-08	3.2e-06	10.416
Nefh	1.51386	5.69721	11.8173	1.15e-08	3.32e-06	10.3771
Plk5	1.56509	5.1172	11.7886	1.18e-08	3.39e-06	10.3338
Cyp2r1	1.55465	5.01248	11.7568	1.22e-08	3.43e-06	10.2932
Ly6k	3.08513	2.63338	11.7585	1.22e-08	3.43e-06	9.57663
Tnfrsf13b	1.34171	5.87223	11.6996	1.3e-08	3.61e-06	10.2441
Aspg	1.59829	5.07004	11.6853	1.32e-08	3.63e-06	10.2219
Cldn5	1.35749	6.11585	11.6694	1.35e-08	3.65e-06	10.1982
Mesp1	1.65758	5.41967	11.637	1.4e-08	3.71e-06	10.1838
Trpv3	1.80613	4.45098	11.6362	1.4e-08	3.71e-06	10.1086
Pcdhga12	1.71656	4.85371	11.6191	1.42e-08	3.74e-06	10.1355
Prrt1	1.32655	6.443	11.5767	1.49e-08	3.88e-06	10.0718
Ampd2	1.41428	5.83724	11.5641	1.51e-08	3.89e-06	10.0972
Fbxl8	1.42995	5.61199	11.5532	1.53e-08	3.9e-06	10.0922
Nxph3	1.78617	5.00204	11.5364	1.56e-08	3.93e-06	10.0592
Ccdc188	1.95928	4.14375	11.5244	1.58e-08	3.94e-06	9.94734
Nags	1.43908	5.82368	11.5099	1.61e-08	3.97e-06	10.038
Tmem132e	1.15151	6.0889	11.4767	1.67e-08	4.05e-06	9.98573
Shc4	1.22147	6.16674	11.4743	1.67e-08	4.05e-06	9.97791
Adamtsl5	1.0373	6.74789	11.4404	1.73e-08	4.08e-06	9.89059
Chrm4	1.14799	6.28924	11.4508	1.71e-08	4.08e-06	9.9422
Kcnip3	1.32593	5.80217	11.4331	1.75e-08	4.08e-06	9.95354
Palm3	1.60098	4.98834	11.451	1.71e-08	4.08e-06	9.96715
Slc5a5	1.31876	6.11849	11.4028	1.81e-08	4.18e-06	9.9012
Ccdc166	0.97519	6.85095	11.363	1.89e-08	4.24e-06	9.79223
Shank1	1.22872	6.45204	11.3697	1.88e-08	4.24e-06	9.83731
Pdlim4	1.37142	5.44934	11.3826	1.85e-08	4.24e-06	9.90676
Slc30a2	1.67298	4.65843	11.3589	1.9e-08	4.24e-06	9.84234
Otog	1.4327	5.71904	11.3142	2e-08	4.37e-06	9.82476
Etv3l	1.88128	4.37814	11.3149	2e-08	4.37e-06	9.76435
Ptprcap	1.94372	4.7583	11.3071	2.01e-08	4.37e-06	9.79518
Bcan	1.07518	6.72619	11.2015	2.27e-08	4.85e-06	9.61869
Kcnq4	1.35903	5.75322	11.2001	2.27e-08	4.85e-06	9.69459
Trak1	1.02216	7.19911	11.188	2.3e-08	4.88e-06	9.55255
Lhx6	1.21784	6.03611	11.1802	2.32e-08	4.88e-06	9.65451
Fhdc1	1.45058	6.08339	11.1604	2.38e-08	4.95e-06	9.62914
Slc30a3	1.5115	5.34286	11.1531	2.4e-08	4.95e-06	9.65217
Celsr1	0.971304	6.67211	11.1014	2.54e-08	5.21e-06	9.50788
Cxcl16	-2.86396	3.5552	-11.0859	2.59e-08	5.24e-06	9.1367
Agap3	1.1177	6.29883	11.0816	2.6e-08	5.24e-06	9.51976
Bmp8b	1.97008	3.93378	11.0677	2.64e-08	5.28e-06	9.4397
Kcnt1	1.33397	5.5899	11.0477	2.7e-08	5.32e-06	9.52867
Pir	1.54753	4.80079	11.0504	2.69e-08	5.32e-06	9.51964
Camkv	1.53836	4.77938	11.0249	2.77e-08	5.42e-06	9.49006
Tbc1d16	0.924794	7.33909	10.9814	2.91e-08	5.57e-06	9.29308
Gm19668	1.31906	5.38519	10.9836	2.91e-08	5.57e-06	9.46083
2410004P03Rik	1.56173	5.05252	10.9873	2.89e-08	5.57e-06	9.4617
Ptprv	1.0139	6.52838	10.9641	2.97e-08	5.59e-06	9.36133
Laptm5	2.1303	3.53511	10.9713	2.95e-08	5.59e-06	9.25739
Rnf112	1.51372	5.2796	10.9399	3.06e-08	5.71e-06	9.41195
1700008K24Rik	2.44573	3.07588	10.9241	3.11e-08	5.77e-06	9.07179
Slc22a18	2.11366	3.43373	10.9107	3.16e-08	5.78e-06	9.17201
G630093K05Rik	2.59548	3.16454	10.9098	3.17e-08	5.78e-06	9.07238
Pld6	1.29736	5.95521	10.8983	3.21e-08	5.82e-06	9.33527
Pfn3	1.97333	3.99103	10.8816	3.27e-08	5.89e-06	9.25071
Mapkapk3	1.35619	6.453	10.8653	3.33e-08	5.96e-06	9.25321
Coro1b	1.17312	5.97015	10.8262	3.49e-08	6.15e-06	9.24959
Rasgrp2	1.32874	5.32691	10.8285	3.48e-08	6.15e-06	9.28431
Crlf2	-1.55001	5.92085	-10.8138	3.54e-08	6.19e-06	9.2642
Arhgap33os	1.563	5.19804	10.7982	3.6e-08	6.26e-06	9.25009
Gpr139	1.9094	4.19105	10.7855	3.66e-08	6.31e-06	9.17246
Cys1	1.43258	5.87981	10.7707	3.72e-08	6.38e-06	9.19189
Plekhd1	1.12716	6.12813	10.7461	3.83e-08	6.52e-06	9.14166
Sema4a	0.966344	8.04601	10.7188	3.95e-08	6.63e-06	8.88317
Nsf	1.26175	6.31722	10.7207	3.94e-08	6.63e-06	9.09422
Chrna1	1.6429	4.57102	10.7154	3.97e-08	6.63e-06	9.13122
Gm10782	2.58331	3.11612	10.7069	4.01e-08	6.65e-06	8.85412
Rarg	1.0381	7.50107	10.6934	4.07e-08	6.67e-06	8.9265
Mag	1.75219	4.13387	10.6991	4.05e-08	6.67e-06	9.07224
Tmem141	1.42083	5.07908	10.6662	4.21e-08	6.75e-06	9.09745
Crabp1	1.67464	4.69237	10.6725	4.17e-08	6.75e-06	9.09053
Abhd11os	2.41268	3.3793	10.6769	4.15e-08	6.75e-06	8.90476
BB123696	2.16136	3.58336	10.6598	4.24e-08	6.76e-06	8.94056
Camk2a	1.32735	5.32677	10.6314	4.38e-08	6.95e-06	9.05613
Grm4	1.12015	5.88666	10.6142	4.47e-08	6.96e-06	9.00555
Ace	1.31579	5.37854	10.6173	4.46e-08	6.96e-06	9.03826
Bcas1os2	2.9036	2.47659	10.6233	4.42e-08	6.96e-06	8.49554
Ajm1	1.04516	6.59947	10.5946	4.58e-08	7.08e-06	8.91346
Fbxo41	1.09872	6.29753	10.5867	4.62e-08	7.1e-06	8.93506
Ankrd60	1.7956	4.02025	10.5308	4.94e-08	7.54e-06	8.87248
Fosl2	1.43712	4.95737	10.4972	5.14e-08	7.75e-06	8.89963
Snora47	2.33729	3.00404	10.4975	5.14e-08	7.75e-06	8.61649
Mt2	1.28904	5.47387	10.4624	5.35e-08	8.04e-06	8.85178
Slc1a6	1.32355	6.0077	10.4275	5.58e-08	8.33e-06	8.77083
Ccdc184	1.05227	6.15726	10.4108	5.7e-08	8.35e-06	8.73573
Ap1m2	2.26874	3.0926	10.4108	5.7e-08	8.35e-06	8.55255
4930455G09Rik	2.65427	2.55362	10.4159	5.66e-08	8.35e-06	8.34762
Atp2a3	1.5736	4.77842	10.4024	5.75e-08	8.38e-06	8.78418
Arap1	0.987258	6.32293	10.3791	5.92e-08	8.47e-06	8.67991
Tbx20	1.35237	5.48025	10.3751	5.95e-08	8.47e-06	8.74709
Actn3	1.3791	5.14126	10.3808	5.91e-08	8.47e-06	8.76396
4931429L15Rik	1.3814	5.22632	10.3825	5.89e-08	8.47e-06	8.76489
Tmem145	1.03878	6.18438	10.3692	5.99e-08	8.48e-06	8.6822
Nectin4	1.10082	6.03084	10.3526	6.11e-08	8.48e-06	8.67717
Akna	1.18613	5.59061	10.3625	6.04e-08	8.48e-06	8.72552
Coro6	1.471	5.85132	10.3598	6.06e-08	8.48e-06	8.70318
2200002J24Rik	2.34136	3.06557	10.3514	6.12e-08	8.48e-06	8.47988
Dnajb3	1.43214	5.23117	10.3248	6.32e-08	8.66e-06	8.69601
Inha	1.78069	4.2203	10.3289	6.29e-08	8.66e-06	8.66471
Zbtb32	1.19718	5.7584	10.3164	6.38e-08	8.7e-06	8.65733
Slc22a7	1.29128	5.73849	10.2993	6.52e-08	8.83e-06	8.63826
Sh2d6	1.71044	4.02515	10.2418	6.99e-08	9.42e-06	8.54713
Gm14204	1.1378	6.64113	10.213	7.23e-08	9.7e-06	8.43949
Ccdc88b	1.11587	7.15888	10.2022	7.33e-08	9.75e-06	8.36298
Ttc30a2	1.95839	3.39056	10.1999	7.35e-08	9.75e-06	8.40621
Opn4	1.44205	4.92588	10.1922	7.42e-08	9.8e-06	8.53942
Klf15	1.0514	6.11042	10.1662	7.66e-08	1e-05	8.43945
Dnmt3l	1.99362	3.22009	10.1705	7.62e-08	1e-05	8.33785
Gfpt2	1.20747	5.60595	10.1512	7.8e-08	1.01e-05	8.46726
Lars2	-1.09775	7.75981	-10.1159	8.15e-08	1.03e-05	8.20554
Dok7	1.02844	6.26439	10.1323	7.99e-08	1.03e-05	8.38071
Kcnk10	1.03469	6.0729	10.1192	8.11e-08	1.03e-05	8.38495
Ttbk1	1.21788	5.93159	10.1354	7.95e-08	1.03e-05	8.41937
Lbp	1.23069	5.4335	10.1205	8.1e-08	1.03e-05	8.44087
9530059O14Rik	1.73983	5.09334	10.1129	8.18e-08	1.03e-05	8.44376
Pnma3	2.06092	3.86587	10.1113	8.19e-08	1.03e-05	8.37727
Nova2	0.885534	7.12752	10.0891	8.42e-08	1.04e-05	8.22424
Ptgdr2	0.919947	6.86771	10.0787	8.53e-08	1.04e-05	8.24354
Asic2	1.10151	6.00341	10.0846	8.47e-08	1.04e-05	8.34893
Wipf3	1.35978	5.18644	10.0849	8.46e-08	1.04e-05	8.40777
Elmo3	1.5066	5.08166	10.0945	8.36e-08	1.04e-05	8.42165
Mak	1.42908	4.84859	10.0566	8.76e-08	1.05e-05	8.37599
BC006965	1.91872	3.65806	10.0652	8.67e-08	1.05e-05	8.29956
Gm35549	2.23463	3.80425	10.0527	8.81e-08	1.05e-05	8.29883
4930524B15Rik	2.24428	2.91461	10.0716	8.6e-08	1.05e-05	8.14296
Bcas3os1	2.46303	2.75571	10.0583	8.74e-08	1.05e-05	8.06263
Mapk11	1.35406	5.49806	10.0401	8.94e-08	1.06e-05	8.3381
Btla	-1.24722	5.73336	-10.0275	9.08e-08	1.07e-05	8.32875
Igfbp3	1.14259	5.60784	10.024	9.12e-08	1.07e-05	8.3101
Catip	1.42022	4.82277	10.0167	9.21e-08	1.08e-05	8.32749
Ly6h	1.58861	4.77126	10.0019	9.38e-08	1.09e-05	8.3088
Lactbl1	0.987139	6.40324	9.99202	9.49e-08	1.1e-05	8.18856
Necab2	1.07725	6.04922	9.98635	9.56e-08	1.11e-05	8.22098
Cyp11a1	1.79266	4.7222	9.98267	9.6e-08	1.11e-05	8.2846
Art1	1.55341	4.384	9.96685	9.79e-08	1.12e-05	8.25328
Gstm6	1.43729	4.7452	9.96082	9.87e-08	1.13e-05	8.25876
Bsn	0.746302	7.3753	9.92604	1.03e-07	1.15e-05	7.98302
Kif26a	1.00679	6.03591	9.93378	1.02e-07	1.15e-05	8.15611
Oprd1	1.39722	5.30399	9.93798	1.01e-07	1.15e-05	8.22295
Tnk2os	1.67618	3.91159	9.93027	1.02e-07	1.15e-05	8.17536
Cbx6	1.12359	5.84476	9.9145	1.05e-07	1.17e-05	8.15165
Pxt1	1.2648	5.15072	9.88908	1.08e-07	1.18e-05	8.16844
Matk	1.28286	5.62325	9.8984	1.07e-07	1.18e-05	8.15206
Iglon5	1.32416	5.06579	9.88397	1.09e-07	1.18e-05	8.16439
Htra1	1.38505	5.47755	9.89468	1.07e-07	1.18e-05	8.15879
Syt5	1.71626	3.98012	9.88553	1.08e-07	1.18e-05	8.12852
Tal1	1.34789	6.43572	9.87291	1.1e-07	1.2e-05	8.03409
Ggt5	1.73823	3.89769	9.85123	1.13e-07	1.22e-05	8.0804
Aqp5	1.80082	4.15397	9.84787	1.14e-07	1.22e-05	8.09686
Gpr25	0.994237	6.39874	9.84295	1.14e-07	1.23e-05	7.99898
1700012D16Rik	1.11011	5.70636	9.82675	1.17e-07	1.24e-05	8.05428
Igf2	1.4684	5.08554	9.82722	1.17e-07	1.24e-05	8.09373
Tesc	1.65304	4.13312	9.81984	1.18e-07	1.25e-05	8.06248
Rusc1	0.7638	7.52347	9.81029	1.19e-07	1.26e-05	7.81221
Cbs	1.25207	5.40451	9.80434	1.2e-07	1.26e-05	8.05037
Ntrk1	1.41959	4.72075	9.80097	1.2e-07	1.26e-05	8.06352
Grin2d	0.72602	7.49628	9.78057	1.24e-07	1.28e-05	7.77742
Ube2u	2.01287	3.75911	9.78142	1.23e-07	1.28e-05	7.98135
Gm5476	2.58435	2.37706	9.78319	1.23e-07	1.28e-05	7.62446
2310001H17Rik	-1.86443	3.76979	-9.72771	1.32e-07	1.34e-05	7.85956
Cebpb	1.00792	6.22259	9.7393	1.3e-07	1.34e-05	7.88643
Elavl3	1.05465	5.9963	9.73304	1.31e-07	1.34e-05	7.90446
Gbx1	1.20841	5.41995	9.73653	1.31e-07	1.34e-05	7.9638
Hdac7	0.870773	7.12108	9.70961	1.35e-07	1.37e-05	7.73579
Cmklr1	1.79113	3.46607	9.67867	1.41e-07	1.42e-05	7.82701
Efr3b	0.839101	7.00519	9.65738	1.44e-07	1.44e-05	7.68283
H19	1.93192	3.85946	9.6611	1.44e-07	1.44e-05	7.84921
Arhgap23	0.875077	6.70568	9.62873	1.5e-07	1.49e-05	7.68373
Map10	1.21546	5.31599	9.63273	1.49e-07	1.49e-05	7.83899
Rasl10b	0.933063	7.27727	9.61652	1.52e-07	1.5e-05	7.59189
Upk3bl	1.4876	4.44176	9.60957	1.54e-07	1.51e-05	7.82176
Selplg	1.94093	3.16042	9.60982	1.53e-07	1.51e-05	7.69285
Syn1	1.2388	5.56359	9.57467	1.61e-07	1.56e-05	7.74549
Gm572	1.302	5.11991	9.58102	1.59e-07	1.56e-05	7.78345
Gm10318	1.2558	5.03174	9.55166	1.65e-07	1.6e-05	7.7494
Polr3c	1.1234	5.50757	9.52958	1.7e-07	1.64e-05	7.69236
Acsl6	0.943494	6.08844	9.52282	1.72e-07	1.65e-05	7.62113
Tdrp	0.903518	6.40922	9.50725	1.75e-07	1.68e-05	7.56097
Vasp	0.950266	6.4498	9.49043	1.79e-07	1.7e-05	7.53367
Gpr20	1.2681	5.44385	9.49184	1.79e-07	1.7e-05	7.64901
Crabp2	1.37762	5.48364	9.48378	1.8e-07	1.71e-05	7.63531
Pxdc1	1.70514	4.91347	9.47973	1.81e-07	1.71e-05	7.66132
Pla2r1	1.06587	5.62843	9.46393	1.85e-07	1.72e-05	7.59585
Hoxa3	1.19287	5.19471	9.46125	1.86e-07	1.72e-05	7.62673
Gm19402	1.46959	5.05741	9.47213	1.83e-07	1.72e-05	7.64723
Fbp1	1.94923	3.03907	9.46681	1.84e-07	1.72e-05	7.50261
1700081H04Rik	2.20593	2.62	9.47547	1.82e-07	1.72e-05	7.39842
Eng	1.42622	4.70302	9.44607	1.89e-07	1.75e-05	7.62089
Ccdc182	1.66403	3.72948	9.43204	1.93e-07	1.77e-05	7.56242
Krtcap3	1.6369	4.09044	9.42351	1.95e-07	1.79e-05	7.57701
Disp3	0.957289	6.85934	9.41338	1.98e-07	1.8e-05	7.37846
Ppara	1.13691	5.57195	9.40799	1.99e-07	1.8e-05	7.52839
Exoc3l2	1.19165	5.85138	9.40958	1.99e-07	1.8e-05	7.50025
Ctsz	1.05019	5.64769	9.39481	2.02e-07	1.82e-05	7.50357
Rbp4	1.37634	5.14641	9.39474	2.02e-07	1.82e-05	7.54365
Trmt61b	1.0652	5.8203	9.3817	2.06e-07	1.84e-05	7.4672
Rhbdl1	1.1395	5.48162	9.3813	2.06e-07	1.84e-05	7.50197
Cplx1	1.3641	4.75513	9.37552	2.08e-07	1.85e-05	7.53085
Krt88	1.49003	5.02588	9.36806	2.1e-07	1.86e-05	7.51476
BC061195	4.45545	0.366727	9.36242	2.11e-07	1.87e-05	5.23791
Arhgap4	1.62681	3.8406	9.34405	2.16e-07	1.91e-05	7.46344
Irx5	-0.888613	7.09408	-9.33302	2.19e-07	1.93e-05	7.26893
C2cd4c	0.856401	6.50557	9.31901	2.23e-07	1.94e-05	7.29842
Camkk2	1.0119	5.90385	9.32452	2.22e-07	1.94e-05	7.38185
Tns1	1.05163	6.17949	9.31619	2.24e-07	1.94e-05	7.3362
Kcnq3	1.07929	5.61803	9.31721	2.24e-07	1.94e-05	7.40447
Capn5	0.961237	6.01267	9.30733	2.27e-07	1.95e-05	7.34565
Map3k5	1.01707	5.98444	9.3072	2.27e-07	1.95e-05	7.34884
Prss41	1.59013	3.93502	9.30188	2.28e-07	1.96e-05	7.41725
Baiap2l2	0.923856	6.71686	9.28528	2.33e-07	1.99e-05	7.22529
Brsk1	1.21356	5.08502	9.28193	2.34e-07	2e-05	7.40037
C77080	0.803481	7.1283	9.27563	2.36e-07	2.01e-05	7.15667
Cyp4f16	0.937035	6.25965	9.24749	2.45e-07	2.05e-05	7.23401
Stmn4	1.21682	5.04278	9.25552	2.43e-07	2.05e-05	7.36799
Fam181a	1.75681	4.13199	9.25291	2.44e-07	2.05e-05	7.36505
2310081J21Rik	1.9407	2.91141	9.24961	2.45e-07	2.05e-05	7.22086
Nek6	0.872777	6.34417	9.23542	2.49e-07	2.08e-05	7.20692
Capn12	1.51859	4.51531	9.22026	2.54e-07	2.11e-05	7.33242
Mrgprf	1.78683	3.95019	9.22037	2.54e-07	2.11e-05	7.31507
Rem2	0.853865	6.99415	9.19953	2.61e-07	2.15e-05	7.07172
Arhgap29	1.18351	6.27948	9.19733	2.62e-07	2.15e-05	7.16395
Il11	1.99515	2.83534	9.19935	2.61e-07	2.15e-05	7.14308
Sez6l2	1.23546	5.02516	9.19051	2.64e-07	2.16e-05	7.28382
Adrb1	1.21669	5.86521	9.17832	2.69e-07	2.19e-05	7.19108
Atp8b3	1.21572	5.09579	9.1627	2.74e-07	2.22e-05	7.24364
Zfp941	1.70711	3.73722	9.16426	2.74e-07	2.22e-05	7.23164
Fam243	1.79176	3.47961	9.16519	2.73e-07	2.22e-05	7.2094
Eml2	0.827594	6.52031	9.15257	2.78e-07	2.23e-05	7.07162
Spata2l	1.03325	6.1541	9.14562	2.81e-07	2.23e-05	7.11007
Podn	1.17075	5.32671	9.14647	2.8e-07	2.23e-05	7.20602
Tbx4	1.27526	4.77933	9.15028	2.79e-07	2.23e-05	7.23967
Tspear	1.59497	4.85598	9.1475	2.8e-07	2.23e-05	7.23413
Stat2	1.576	4.12568	9.13677	2.84e-07	2.25e-05	7.21757
P2rx4	0.88847	6.49807	9.12293	2.89e-07	2.26e-05	7.03399
Fam131c	1.26668	5.51637	9.12941	2.87e-07	2.26e-05	7.16553
Phkg1	1.49529	4.1699	9.12775	2.87e-07	2.26e-05	7.20764
Npw	1.59658	5.15078	9.1281	2.87e-07	2.26e-05	7.195
Cx3cl1	1.16785	5.5616	9.10913	2.94e-07	2.3e-05	7.13366
Tgfb1i1	1.06099	5.55336	9.10399	2.97e-07	2.31e-05	7.12776
3830406C13Rik	1.06093	5.51607	9.09413	3e-07	2.32e-05	7.11848
Apol6	1.86829	3.55267	9.0987	2.99e-07	2.32e-05	7.13254
Ank1	0.886369	7.3641	9.07853	3.07e-07	2.36e-05	6.85268
Boll	0.986257	6.04904	9.07582	3.08e-07	2.37e-05	7.02931
St6galnac6	0.892706	6.26099	9.06862	3.11e-07	2.38e-05	6.99146
Ppm1m	1.04141	5.68809	9.06664	3.12e-07	2.38e-05	7.06237
Vwf	0.797432	6.95541	9.05854	3.15e-07	2.39e-05	6.88397
Csmd2	0.88867	6.1792	9.05977	3.14e-07	2.39e-05	6.99043
Ppp1r1b	1.03947	6.38389	9.04339	3.21e-07	2.43e-05	6.94034
Otop2	1.32315	4.63892	9.02659	3.29e-07	2.48e-05	7.08028
Gm17753	1.40682	4.43425	9.0197	3.32e-07	2.5e-05	7.07232
Sowaha	-1.15765	6.22651	-9.00498	3.38e-07	2.54e-05	6.96154
Cap2	1.23687	5.428	8.99736	3.42e-07	2.55e-05	6.99714
Cnn2	1.61782	4.057	9.00048	3.4e-07	2.55e-05	7.04029
Megf6	0.88139	6.12712	8.99196	3.44e-07	2.56e-05	6.90472
Fads3	0.913112	6.61208	8.98512	3.47e-07	2.57e-05	6.82945
Tekt5	0.949854	6.08338	8.98324	3.48e-07	2.57e-05	6.89841
4933436E23Rik	1.60644	4.18558	8.9829	3.49e-07	2.57e-05	7.02115
Ascl4	0.886358	6.525	8.95885	3.6e-07	2.64e-05	6.80501
Nrl	1.15332	6.27074	8.95627	3.61e-07	2.64e-05	6.83592
Cpa5	1.46006	4.43028	8.95726	3.61e-07	2.64e-05	6.99057
Hpd	1.02411	5.86767	8.94926	3.65e-07	2.66e-05	6.88032
2810433D01Rik	1.16448	5.18949	8.94388	3.67e-07	2.67e-05	6.94601
Prr15l	0.99541	6.80552	8.9269	3.76e-07	2.72e-05	6.72208
Nrxn2	0.851777	7.32585	8.91771	3.8e-07	2.74e-05	6.63481
Mapk12	1.07231	6.16205	8.92037	3.79e-07	2.74e-05	6.80096
Tmem121b	0.92355	7.30933	8.899	3.9e-07	2.79e-05	6.61085
Slc18a3	1.38816	4.81012	8.89976	3.9e-07	2.79e-05	6.90798
Myl7	2.08347	3.28056	8.89695	3.91e-07	2.79e-05	6.84871
Tlx3	0.97317	5.95801	8.89425	3.93e-07	2.8e-05	6.7929
Cyb561	1.07528	5.88052	8.88059	4e-07	2.82e-05	6.7842
Hspa12b	1.15426	5.20225	8.8788	4.01e-07	2.82e-05	6.8571
Gprin2	1.39859	4.44455	8.88332	3.99e-07	2.82e-05	6.89312
Gm45521	1.57129	4.08304	8.88418	3.98e-07	2.82e-05	6.89018
Ifitm2	1.64443	3.58321	8.86249	4.1e-07	2.88e-05	6.83818
Celf5	0.930014	5.98277	8.85412	4.15e-07	2.89e-05	6.73429
Lgi2	1.20331	5.12348	8.85262	4.15e-07	2.89e-05	6.82759
Oplah	1.40163	4.44134	8.85434	4.15e-07	2.89e-05	6.85475
Angptl4	1.29575	5.18405	8.84987	4.17e-07	2.9e-05	6.81932
Bscl2	1.21689	5.71342	8.83842	4.24e-07	2.93e-05	6.74756
Fam57b	1.25143	5.4465	8.83459	4.26e-07	2.94e-05	6.77388
Wnt7a	1.31131	4.57779	8.83143	4.28e-07	2.95e-05	6.82279
Chia1	-1.70222	3.72776	-8.8181	4.35e-07	2.98e-05	6.75528
Serp2	1.01626	6.29565	8.81643	4.36e-07	2.98e-05	6.63839
Kcnip2	1.02898	5.89931	8.82095	4.34e-07	2.98e-05	6.69933
Il17ra	0.995663	6.34361	8.80874	4.41e-07	3e-05	6.62094
Cpne9	1.19837	5.20881	8.79725	4.48e-07	3.04e-05	6.74563
C230072F16Rik	1.94512	2.76627	8.79577	4.49e-07	3.04e-05	6.64189
Lrrc9	0.919471	6.53045	8.77778	4.6e-07	3.11e-05	6.55178
Rrad	1.33297	5.01669	8.77312	4.63e-07	3.12e-05	6.72693
Ctf1	1.04475	5.73584	8.76113	4.71e-07	3.16e-05	6.63801
Klhdc8b	0.778577	7.1448	8.75155	4.77e-07	3.2e-05	6.42787
Atp2b2	0.779536	6.71101	8.7493	4.78e-07	3.2e-05	6.48691
Dusp2	1.14875	5.23043	8.74252	4.83e-07	3.21e-05	6.66883
5033406O09Rik	1.67988	3.32372	8.74213	4.83e-07	3.21e-05	6.66153
Cacng7	1.09389	5.25598	8.73349	4.89e-07	3.22e-05	6.65413
Comp	1.13384	5.68912	8.73937	4.85e-07	3.22e-05	6.61369
Krt20	1.36478	4.48268	8.73437	4.88e-07	3.22e-05	6.69429
Add2	0.920498	6.02118	8.72292	4.96e-07	3.26e-05	6.54625
Pear1	0.884134	6.77518	8.71659	5e-07	3.28e-05	6.43123
Gm9949	1.04973	5.43623	8.71004	5.05e-07	3.3e-05	6.60357
Aldh1l1	1.30931	4.77424	8.7069	5.07e-07	3.31e-05	6.64947
Ablim2	0.71507	6.93216	8.70029	5.11e-07	3.33e-05	6.38637
Adgrb2	0.91548	6.12417	8.69504	5.15e-07	3.33e-05	6.49257
Igf2os	1.20095	4.97296	8.69558	5.15e-07	3.33e-05	6.62383
Prr23a1	2.03261	2.99079	8.69915	5.12e-07	3.33e-05	6.56089
Arg2	1.46496	5.03175	8.68742	5.21e-07	3.36e-05	6.60896
Ryr1	0.761111	7.27483	8.67122	5.32e-07	3.41e-05	6.2943
Epn3	0.930162	6.90693	8.67292	5.31e-07	3.41e-05	6.35037
Cacna2d2	0.879054	7.44366	8.66359	5.38e-07	3.44e-05	6.25731
Fgfr4	1.09625	5.61031	8.653	5.46e-07	3.48e-05	6.50339
2510009E07Rik	0.735376	6.86197	8.64873	5.49e-07	3.49e-05	6.32302
Pdzd4	1.06797	6.03899	8.65068	5.48e-07	3.49e-05	6.44185
Dbndd1	1.11711	5.12482	8.62587	5.67e-07	3.57e-05	6.51707
Bend6	1.38224	5.21285	8.62695	5.66e-07	3.57e-05	6.51109
1700060C20Rik	1.40453	5.18334	8.62854	5.65e-07	3.57e-05	6.51596
Tlr5	1.45766	4.64564	8.62238	5.69e-07	3.58e-05	6.53912
1700121L16Rik	3.4749	0.953499	8.6095	5.8e-07	3.63e-05	5.47576
Amz1	1.19969	5.15942	8.60245	5.85e-07	3.66e-05	6.48172
Ankdd1a	1.4082	4.04561	8.60035	5.87e-07	3.66e-05	6.51395
Rax	-0.718901	7.39805	-8.59688	5.9e-07	3.67e-05	6.19393
Ankfn1	1.16062	5.08732	8.58584	5.99e-07	3.71e-05	6.46464
Dao	1.73806	3.12203	8.58729	5.98e-07	3.71e-05	6.43987
Afap1l1	1.10704	5.33403	8.5719	6.11e-07	3.77e-05	6.42243
Tulp1	1.42454	5.35125	8.56965	6.12e-07	3.78e-05	6.4176
Atp4a	0.957219	5.80717	8.56145	6.19e-07	3.81e-05	6.34888
Ccdc102a	0.895272	7.1609	8.55377	6.26e-07	3.84e-05	6.14248
Flnc	1.0174	6.38284	8.55296	6.27e-07	3.84e-05	6.25395
2900041M22Rik	1.67494	3.70446	8.54366	6.35e-07	3.88e-05	6.42828
Hhipl1	0.90935	6.57821	8.53698	6.41e-07	3.9e-05	6.20321
Sfxn1	1.13655	5.1297	8.53223	6.45e-07	3.91e-05	6.38659
Prss38	1.95465	2.82914	8.53256	6.45e-07	3.91e-05	6.32475
Phldb1	0.928307	5.73323	8.51935	6.57e-07	3.97e-05	6.29954
Mhrt	1.79342	3.46417	8.51732	6.59e-07	3.97e-05	6.37963
Plxnd1	0.614182	7.58442	8.50512	6.7e-07	4.03e-05	6.00843
Rap1gap	0.721895	7.36219	8.48631	6.88e-07	4.12e-05	6.01509
Pitpnm3	1.12274	5.74383	8.48601	6.88e-07	4.12e-05	6.25017
Pth1r	0.887064	6.36403	8.47297	7.01e-07	4.19e-05	6.1422
Ngfr	0.80447	6.53478	8.45703	7.17e-07	4.27e-05	6.09479
Hsd11b2	1.09467	5.65275	8.45075	7.23e-07	4.3e-05	6.21258
Crmp1	0.87277	6.76551	8.44191	7.32e-07	4.34e-05	6.03926
Lingo3	0.952465	5.96446	8.43109	7.43e-07	4.4e-05	6.14055
Slc6a7	1.21433	4.65015	8.42254	7.52e-07	4.43e-05	6.26377
Loxl1	1.35569	5.57889	8.42308	7.52e-07	4.43e-05	6.18307
Atpaf1	0.901254	6.07632	8.40203	7.74e-07	4.55e-05	6.08236
Gck	0.942683	6.23337	8.39214	7.85e-07	4.59e-05	6.04458
4933409F18Rik	1.84532	2.90876	8.3917	7.85e-07	4.59e-05	6.15791
Map3k6	0.700369	7.31834	8.38414	7.94e-07	4.63e-05	5.87309
Asic1	0.951241	6.02203	8.37776	8.01e-07	4.66e-05	6.05526
H3f4	1.87807	2.64085	8.37683	8.02e-07	4.66e-05	6.09385
Padi4	1.08172	5.17914	8.37297	8.06e-07	4.67e-05	6.15819
Stac	1.20035	5.27129	8.36961	8.1e-07	4.68e-05	6.14396
4430402I18Rik	1.09466	5.4558	8.36081	8.2e-07	4.73e-05	6.11004
Susd4	0.949456	6.29425	8.35414	8.28e-07	4.77e-05	5.98055
Tenm3	0.952381	5.78145	8.33165	8.55e-07	4.91e-05	6.02438
Nbl1	1.09251	5.59217	8.32666	8.61e-07	4.92e-05	6.04323
Krt19	1.59733	3.77596	8.32846	8.59e-07	4.92e-05	6.14093
Tmem28	1.25913	5.55204	8.32017	8.69e-07	4.96e-05	6.03923
Tmem221	1.56567	3.34954	8.31492	8.75e-07	4.98e-05	6.10399
Cerkl	1.22871	4.92909	8.29032	9.06e-07	5.15e-05	6.06233
Sycp2	1.93845	2.51997	8.28552	9.13e-07	5.17e-05	5.95167
Psd2	0.897763	6.03742	8.27696	9.24e-07	5.22e-05	5.90709
Esrrb	1.06409	5.50392	8.27545	9.26e-07	5.22e-05	5.98152
Col16a1	0.875725	5.91155	8.26352	9.42e-07	5.3e-05	5.9067
Crispld2	0.769047	6.97228	8.26099	9.45e-07	5.31e-05	5.74468
Gfy	1.58007	4.25385	8.2538	9.55e-07	5.35e-05	6.03987
Foxr1	1.60695	3.20077	8.24844	9.62e-07	5.38e-05	6.00349
Hic1	0.923325	6.86895	8.24213	9.71e-07	5.4e-05	5.73186
Plekhd1os	1.38087	4.18162	8.24405	9.68e-07	5.4e-05	6.02714
Aloxe3	0.984212	5.74921	8.23979	9.74e-07	5.41e-05	5.89585
Jag2	0.972175	5.60488	8.23306	9.83e-07	5.45e-05	5.90684
Efcab6	1.16584	4.80029	8.22339	9.97e-07	5.51e-05	5.97608
Mbd5	0.964424	5.77237	8.21798	1e-06	5.53e-05	5.86055
Htatip2	1.79606	2.8203	8.22003	1e-06	5.53e-05	5.92129
Smpd5	1.19887	5.14251	8.20461	1.02e-06	5.62e-05	5.92149
F10	1.41122	3.98759	8.20344	1.03e-06	5.62e-05	5.97159
Pnma2	1.43979	3.87915	8.19616	1.04e-06	5.67e-05	5.96095
Tcea3	1.49829	3.81501	8.1912	1.04e-06	5.7e-05	5.95333
Gdf15	0.633071	7.2944	8.18411	1.05e-06	5.74e-05	5.58217
Plekhg5	0.616528	7.78229	8.17925	1.06e-06	5.77e-05	5.49716
Catsperg1	1.15428	4.75779	8.17799	1.06e-06	5.77e-05	5.91408
Dnah8	1.0451	5.21048	8.16584	1.08e-06	5.86e-05	5.8586
Kctd19	1.40794	4.0023	8.16221	1.09e-06	5.87e-05	5.91414
Gm6815	1.18672	4.59044	8.1583	1.09e-06	5.89e-05	5.89496
Pld2	0.87967	6.04216	8.15361	1.1e-06	5.92e-05	5.72584
Stx11	1.15439	5.6097	8.15132	1.11e-06	5.93e-05	5.78665
Hapln4	1.10435	5.25523	8.1481	1.11e-06	5.94e-05	5.82795
C2cd4a	0.86793	6.39383	8.13951	1.12e-06	6e-05	5.65107
Plcd1	0.92913	6.07325	8.13222	1.14e-06	6.04e-05	5.68935
Nol3	1.36784	4.95749	8.13263	1.14e-06	6.04e-05	5.83493
Prr5	0.788927	6.60871	8.12873	1.14e-06	6.06e-05	5.60321
Obsl1	0.740151	7.50596	8.11323	1.17e-06	6.17e-05	5.44229
Tbkbp1	0.870606	7.06023	8.11477	1.17e-06	6.17e-05	5.51397
N4bp3	1.07328	4.99071	8.10557	1.18e-06	6.23e-05	5.793
Gpr6	1.3067	4.74315	8.10397	1.18e-06	6.23e-05	5.80916
Gas6	0.89777	5.66614	8.09867	1.19e-06	6.26e-05	5.70228
Lama5	0.728322	6.53139	8.0873	1.21e-06	6.34e-05	5.55352
Smim40	1.79385	3.12601	8.08685	1.21e-06	6.34e-05	5.77817
Acot11	0.858676	6.73592	8.07765	1.23e-06	6.42e-05	5.50779
A830018L16Rik	-1.3526	4.83019	-8.07203	1.24e-06	6.43e-05	5.76851
Pax2	0.974413	6.74524	8.07343	1.24e-06	6.43e-05	5.49987
Stat6	1.22723	4.98453	8.07251	1.24e-06	6.43e-05	5.74572
Prkcz	0.944567	5.60673	8.0666	1.25e-06	6.47e-05	5.66363
Nlrx1	0.877339	6.19473	8.05907	1.26e-06	6.52e-05	5.56221
Nr4a1	1.17883	5.43319	8.05788	1.26e-06	6.52e-05	5.67437
Asb18	1.12351	4.92831	8.0365	1.3e-06	6.71e-05	5.69833
Cmip	1.0295	5.87298	8.03229	1.31e-06	6.74e-05	5.57232
Tead3	0.669497	7.51761	8.02756	1.32e-06	6.77e-05	5.31203
Ltbr	0.902137	5.80514	8.02128	1.33e-06	6.82e-05	5.56725
Doc2a	0.821422	6.775	8.01331	1.35e-06	6.87e-05	5.40566
Gm29508	1.62277	3.35897	8.01355	1.35e-06	6.87e-05	5.69381
Exd1	0.649682	7.43334	8.00784	1.36e-06	6.9e-05	5.2959
Twist1	1.07109	6.06377	8.00922	1.36e-06	6.9e-05	5.50809
Esam	1.42695	3.70944	8.00418	1.37e-06	6.92e-05	5.69129
Bcl9l	0.574682	7.90454	7.99578	1.38e-06	6.99e-05	5.20127
Pomc	0.73284	6.68915	7.99085	1.39e-06	7.03e-05	5.38531
Acta1	1.25629	4.39662	7.98911	1.4e-06	7.03e-05	5.66122
Plppr2	0.719251	6.66492	7.98322	1.41e-06	7.08e-05	5.37753
Robo3	0.786712	6.43593	7.97674	1.42e-06	7.11e-05	5.40228
Lmna	0.823404	7.08256	7.97206	1.43e-06	7.11e-05	5.2963
Slc16a10	0.874434	6.03974	7.97268	1.43e-06	7.11e-05	5.45795
Plcd3	0.969468	5.89099	7.97247	1.43e-06	7.11e-05	5.48079
Cd72	1.16756	4.79064	7.97643	1.42e-06	7.11e-05	5.62174
Il22ra1	1.45664	3.83699	7.976	1.42e-06	7.11e-05	5.65246
Med13l	-0.804974	6.33906	-7.95394	1.47e-06	7.29e-05	5.42887
Bst1	1.43817	3.66667	7.95185	1.48e-06	7.29e-05	5.61706
Cnr1	0.75924	7.42731	7.94356	1.49e-06	7.35e-05	5.19884
Prr23a3	2.12206	2.49663	7.94461	1.49e-06	7.35e-05	5.49773
Scn3b	1.12318	4.73853	7.94099	1.5e-06	7.36e-05	5.57382
Pcdhgb7	1.25709	4.2897	7.94037	1.5e-06	7.36e-05	5.59482
4930550C14Rik	1.56841	3.19261	7.93555	1.51e-06	7.4e-05	5.57691
4933417D19Rik	1.75019	3.09097	7.9274	1.53e-06	7.46e-05	5.55756
1700020N18Rik	2.06195	2.24325	7.92684	1.53e-06	7.46e-05	5.42666
1700028J19Rik	2.3664	2.08582	7.92019	1.55e-06	7.52e-05	5.36559
Zfpm1	0.626504	7.47283	7.91681	1.55e-06	7.53e-05	5.15161
Chst1	1.08841	5.1816	7.91531	1.56e-06	7.53e-05	5.4959
Efcab10	1.4655	3.72954	7.91646	1.55e-06	7.53e-05	5.5677
Plod1	0.948054	5.40529	7.90748	1.57e-06	7.6e-05	5.45652
Guca2a	2.63531	1.95421	7.90309	1.58e-06	7.64e-05	5.28542
4930568G15Rik	1.77188	2.72353	7.8906	1.61e-06	7.76e-05	5.46916
Gm36738	1.33406	3.87195	7.88753	1.62e-06	7.77e-05	5.52665
Prr33	1.63237	3.42315	7.88851	1.62e-06	7.77e-05	5.52204
Mien1	0.798608	6.43225	7.88399	1.63e-06	7.8e-05	5.26292
Snap91	0.833026	6.68237	7.87415	1.65e-06	7.88e-05	5.20951
Dennd1c	1.37456	4.36967	7.87512	1.65e-06	7.88e-05	5.49781
Fscn2	1.32824	4.6062	7.86577	1.67e-06	7.96e-05	5.47255
Prkd2	0.652752	7.06615	7.85784	1.69e-06	8.04e-05	5.12627
Dixdc1	0.961499	5.69933	7.85581	1.7e-06	8.05e-05	5.33637
Pcsk4	0.729947	6.68312	7.85372	1.7e-06	8.06e-05	5.1788
Tas1r2	1.16242	4.79763	7.83854	1.74e-06	8.23e-05	5.41949
Tex264	0.726618	6.77304	7.83635	1.75e-06	8.24e-05	5.13859
Cyp2j6	-1.20253	4.6852	-7.83434	1.75e-06	8.25e-05	5.43015
1700066B19Rik	0.995374	5.92694	7.82453	1.78e-06	8.35e-05	5.25286
Nlgn2	0.693335	7.51379	7.80444	1.83e-06	8.53e-05	4.9726
Pcsk1n	0.989858	5.18016	7.80505	1.83e-06	8.53e-05	5.33254
Kcns1	1.09471	4.83388	7.80433	1.83e-06	8.53e-05	5.3661
Lpar3	1.11495	5.06095	7.80234	1.84e-06	8.53e-05	5.34179
Tnk1	1.12162	4.78691	7.80356	1.83e-06	8.53e-05	5.36873
Des	1.20263	4.90516	7.80242	1.84e-06	8.53e-05	5.35715
Tepp	1.31485	5.1132	7.79958	1.85e-06	8.55e-05	5.33201
Mfsd12	0.591457	7.33163	7.79599	1.86e-06	8.58e-05	4.98979
6330403K07Rik	1.13687	6.26415	7.78767	1.88e-06	8.67e-05	5.14261
Rhcg	0.944507	5.39587	7.78331	1.89e-06	8.71e-05	5.27243
Cmtm3	0.792986	6.26425	7.77982	1.9e-06	8.74e-05	5.13119
Sspo	0.804251	5.93276	7.77493	1.91e-06	8.77e-05	5.17795
Dmrt1i	1.1466	5.63846	7.77629	1.91e-06	8.77e-05	5.22536
Srcin1	0.699013	7.82763	7.76939	1.93e-06	8.8e-05	4.8667
Rgs19	0.988431	5.99228	7.77133	1.92e-06	8.8e-05	5.16162
Gldn	1.27428	4.60092	7.7704	1.93e-06	8.8e-05	5.33288
Cend1	1.57396	3.86633	7.7677	1.93e-06	8.8e-05	5.35469
Gpr50	1.79039	2.60865	7.75995	1.96e-06	8.89e-05	5.27597
B3gat1	0.921787	5.54425	7.74729	1.99e-06	9.04e-05	5.19671
Rian	1.08448	4.84752	7.73892	2.02e-06	9.14e-05	5.26792
Vkorc1l1	0.843839	5.87103	7.73111	2.04e-06	9.21e-05	5.12122
C330024D21Rik	1.62573	3.39177	7.73233	2.04e-06	9.21e-05	5.30014
Tmem181a	0.801305	5.90876	7.71913	2.08e-06	9.36e-05	5.09707
Lynx1	0.746435	6.75019	7.71156	2.1e-06	9.39e-05	4.95072
Coro1a	0.803839	6.65866	7.71204	2.1e-06	9.39e-05	4.96539
Lhpp	1.0773	4.93791	7.71518	2.09e-06	9.39e-05	5.22431
Nkx1-2	1.26457	4.33302	7.71286	2.1e-06	9.39e-05	5.26215
Tubb4a	1.42578	4.27303	7.71082	2.11e-06	9.39e-05	5.26175
Lrrc31	1.45764	3.49061	7.71006	2.11e-06	9.39e-05	5.27071
Fam81a	0.970138	5.24048	7.69612	2.15e-06	9.57e-05	5.16181
Trim47	1.17677	5.90296	7.68848	2.18e-06	9.66e-05	5.04947
Qrich2	0.764488	6.07372	7.68316	2.19e-06	9.69e-05	5.01503
Cyp26b1	0.985544	5.61416	7.6844	2.19e-06	9.69e-05	5.09044
Deup1	1.11068	4.67394	7.68159	2.2e-06	9.69e-05	5.19632
AA986860	1.46109	3.42861	7.685	2.19e-06	9.69e-05	5.23363
Hmg20b	0.65242	7.09516	7.67973	2.21e-06	9.7e-05	4.84787
Npl	1.18532	4.8626	7.67835	2.21e-06	9.71e-05	5.17626
4932413F04Rik	-2.06661	2.46943	-7.67353	2.23e-06	9.76e-05	5.01673
Baiap3	0.942596	5.29725	7.6726	2.23e-06	9.76e-05	5.119
Tomm6os	0.741509	6.45475	7.65987	2.27e-06	9.93e-05	4.91725
Txnrd2	1.38288	3.80521	7.65393	2.29e-06	0.0001	5.19015
Cabp7	1.12018	5.14097	7.64597	2.32e-06	0.000101	5.0983
Gata5	1.1474	4.8643	7.6404	2.34e-06	0.000101671	5.11918
Hpca	1.05525	5.05651	7.63673	2.35e-06	0.000102056	5.09415
Eno2	0.799711	6.09865	7.6348	2.36e-06	0.000102176	4.93629
Tnfaip2	1.18624	4.48352	7.6252	2.39e-06	0.000103329	5.12472
Myh7	1.25636	4.2591	7.62503	2.39e-06	0.000103329	5.13562
Gm1653	1.43841	4.93036	7.62332	2.4e-06	0.000103418	5.0874
Dbhos	1.17079	4.40365	7.62031	2.41e-06	0.000103709	5.12178
Slc5a10	1.51502	3.4692	7.61585	2.43e-06	0.000104227	5.13464
Cacng5	1.13462	4.6343	7.60262	2.48e-06	0.00010614	5.08122
Pcdhgb6	1.24504	4.47189	7.60111	2.48e-06	0.0001062	5.08953
Gm9639	1.23278	4.34538	7.59558	2.5e-06	0.000106906	5.08801
Ldlrap1	0.794523	5.95857	7.5938	2.51e-06	0.000107012	4.89667
Atp8b2	0.644796	6.92625	7.58803	2.53e-06	0.00010758	4.73218
Crhbp	1.06901	5.34149	7.58803	2.53e-06	0.00010758	4.98419
Gsx2	1.30574	4.29468	7.5825	2.55e-06	0.000108297	5.07097
Cacnb1	0.63458	7.1704	7.5736	2.59e-06	0.00010939	4.67072
Cd164l2	1.47311	3.88852	7.57384	2.59e-06	0.00010939	5.07156
Zfp354b	0.992642	5.15118	7.56674	2.61e-06	0.000110343	4.97704
Padi3	1.42635	3.57207	7.56071	2.64e-06	0.000111165	5.05534
Ptp4a3	0.584511	7.3713	7.55954	2.64e-06	0.000111175	4.61639
Ffar4	1.19574	4.36674	7.55651	2.65e-06	0.000111499	5.0286
1700051A21Rik	1.19882	4.76644	7.54764	2.69e-06	0.000112814	4.98814
Adamts18	0.929941	6.13339	7.54366	2.71e-06	0.000113306	4.78875
Sync	1.05297	4.97849	7.53279	2.75e-06	0.00011498	4.94524
Ifitm10	1.19121	4.21019	7.53147	2.76e-06	0.00011498	4.99852
Klk9	1.85383	2.35596	7.53067	2.76e-06	0.00011498	4.92329
Rln1	1.16191	4.71513	7.52067	2.8e-06	0.00011654	4.95167
Il1r1	1.13927	5.46848	7.51552	2.82e-06	0.000117259	4.85407
Slc25a20	1.07825	4.988	7.51294	2.83e-06	0.000117524	4.91396
Shd	0.823416	5.96861	7.50284	2.88e-06	0.000119142	4.75391
Zfp839	0.943995	5.25579	7.50032	2.89e-06	0.000119401	4.86199
Rab42	0.935002	5.44198	7.49722	2.9e-06	0.000119768	4.83065
Tnfrsf1b	1.00118	5.23244	7.49402	2.92e-06	0.000120091	4.8553
Gstm2	1.92502	2.78064	7.49329	2.92e-06	0.000120091	4.92393
Omg	-1.37885	4.42495	-7.4922	2.93e-06	0.000120094	4.93992
Cpn1	1.55628	3.25179	7.48752	2.95e-06	0.000120754	4.94435
Amt	1.16661	4.3089	7.47991	2.98e-06	0.000121368	4.91672
Gm30498	1.31602	4.14359	7.48245	2.97e-06	0.000121368	4.92811
Gpr4	1.331	4.70344	7.47997	2.98e-06	0.000121368	4.89107
Ccn6	1.67401	2.84264	7.48104	2.98e-06	0.000121368	4.9133
Unc5a	0.813524	5.89048	7.47878	2.99e-06	0.000121381	4.72982
Amh	0.692596	7.05724	7.47524	3e-06	0.000121839	4.53413
Car13	1.57835	3.611	7.4702	3.02e-06	0.000122578	4.92253
Itga2b	0.598652	7.22916	7.46751	3.04e-06	0.000122882	4.49473
Gpha2	2.07397	1.84224	7.46383	3.05e-06	0.000123374	4.71883
Sult2b1	1.18152	5.27539	7.45495	3.1e-06	0.000124854	4.78917
Mgat4b	0.870612	6.49858	7.45337	3.1e-06	0.000124954	4.5881
Tmem151b	0.919991	6.78328	7.45198	3.11e-06	0.000125019	4.54035
Begain	0.804662	5.84249	7.44936	3.12e-06	0.000125319	4.69233
Tcf15	0.975538	5.45774	7.44776	3.13e-06	0.000125426	4.75166
Cbr2	1.00244	5.01678	7.4459	3.14e-06	0.000125493	4.80826
Slc52a3	1.29024	4.06942	7.44532	3.14e-06	0.000125493	4.87529
D630041G03Rik	1.21081	4.41956	7.44036	3.17e-06	0.000126245	4.85099
Hps1	0.746355	6.27712	7.43818	3.18e-06	0.000126465	4.60106
Kcnc3	0.562469	7.36255	7.43427	3.19e-06	0.00012682	4.42055
Ssh3	1.13904	4.44509	7.43512	3.19e-06	0.00012682	4.84147
Kcnj11	0.87998	5.81265	7.43227	3.2e-06	0.000127008	4.66993
Tmem51os1	1.21074	4.5429	7.42651	3.23e-06	0.000127927	4.822
Ehbp1l1	0.816151	5.87693	7.42476	3.24e-06	0.000128069	4.64795
Afmid	0.666559	6.5098	7.42076	3.26e-06	0.000128563	4.53594
Odf3l1	1.32672	3.86245	7.42019	3.26e-06	0.000128563	4.84415
Arhgef4	0.865213	6.16806	7.40904	3.32e-06	0.000130545	4.57295
Rspo1	1.24486	3.9356	7.40813	3.32e-06	0.000130545	4.82401
Galnt16	0.940167	5.6898	7.4049	3.34e-06	0.000130986	4.64768
Gpr45	1.03177	5.68862	7.3972	3.38e-06	0.000132179	4.63534
Twist2	1.34843	4.08329	7.39694	3.38e-06	0.000132179	4.80226
Apba1	0.687966	7.39648	7.39498	3.39e-06	0.000132371	4.35162
Myo1d	0.697367	6.39414	7.38918	3.42e-06	0.000132934	4.50496
Aplp1	0.96008	5.76531	7.38936	3.42e-06	0.000132934	4.61057
Ggt7	1.06794	5.30659	7.39041	3.42e-06	0.000132934	4.68508
Fam43a	0.795746	7.23968	7.38089	3.47e-06	0.000134425	4.35461
Apc2	0.627434	6.78481	7.3792	3.48e-06	0.000134519	4.42649
Aatk	0.661704	7.15554	7.37843	3.48e-06	0.000134519	4.36521
Gas1	-0.51942	8.08848	-7.36975	3.53e-06	0.000136112	4.21525
Timp4	1.32789	3.72307	7.36527	3.55e-06	0.000136841	4.76514
2900005J15Rik	1.22608	4.30415	7.35356	3.61e-06	0.000139108	4.726
Rab20	-1.14257	4.83175	-7.35197	3.62e-06	0.000139126	4.69674
Rgs7bp	0.747173	6.87004	7.35149	3.63e-06	0.000139126	4.36812
A930007I19Rik	0.949071	5.11177	7.34205	3.68e-06	0.000140944	4.63667
Myod1	1.06294	4.6553	7.34094	3.69e-06	0.000140971	4.6826
1700003M07Rik	0.754686	6.04138	7.3352	3.72e-06	0.000142004	4.47933
Ltbp4	0.802426	6.64302	7.33118	3.74e-06	0.00014267	4.37195
Itgb8	-0.77669	6.11706	-7.32497	3.78e-06	0.000143822	4.49796
Zfp488	1.06124	5.03923	7.3155	3.83e-06	0.000145714	4.60433
Gm20605	2.20779	1.51724	7.31418	3.84e-06	0.000145791	4.42192
Ankrd34b	1.04797	4.94219	7.31147	3.86e-06	0.00014618	4.60939
Hunk	0.728708	6.13064	7.30925	3.87e-06	0.000146461	4.42292
Cd8a	1.35562	5.25123	7.30704	3.88e-06	0.00014674	4.56324
Agap2	0.704851	6.69048	7.29495	3.96e-06	0.000149279	4.30716
Rbfox3	0.788791	5.98218	7.29152	3.98e-06	0.000149845	4.42003
Faim2	0.727261	6.05859	7.28729	4e-06	0.000150602	4.40078
Eya2	1.07874	4.71157	7.28604	4.01e-06	0.000150668	4.59318
Ergic3	0.620367	6.9211	7.28195	4.04e-06	0.000151399	4.24971
Spag6l	1.18322	4.3104	7.28035	4.05e-06	0.000151547	4.61388
Trim6	1.63643	3.09759	7.27329	4.09e-06	0.000152982	4.62621
Fam189b	0.724442	6.42934	7.2695	4.11e-06	0.000153652	4.30907
Etnk2	0.972108	5.85284	7.26552	4.14e-06	0.000154373	4.4003
Celf4	0.72165	7.0192	7.2588	4.18e-06	0.000155756	4.19607
Hr	0.829724	5.81295	7.25757	4.19e-06	0.000155822	4.39581
Gp1bb	0.899314	5.6213	7.25288	4.22e-06	0.000156726	4.42073
Tfap2e	0.857323	5.79229	7.23886	4.31e-06	0.000159699	4.36952
Tuba8	0.933184	5.51096	7.23926	4.31e-06	0.000159699	4.4173
Cyp2s1	1.1249	4.58976	7.23374	4.35e-06	0.000160735	4.52273
Gm9508	1.40554	3.74476	7.23206	4.36e-06	0.000160918	4.56421
Lmtk3	0.740558	6.41463	7.22995	4.37e-06	0.000161211	4.24822
Cyp4f37	0.914091	5.32996	7.2202	4.44e-06	0.00016343	4.41577
Septin9	0.604913	7.36757	7.21284	4.49e-06	0.000165068	4.06537
Inf2	0.75701	6.02759	7.20634	4.54e-06	0.000165385	4.27717
Anxa6	0.910962	5.84935	7.20648	4.54e-06	0.000165385	4.30755
Itga11	0.931851	5.54274	7.20973	4.51e-06	0.000165385	4.36521
Gm4651	1.45365	3.38256	7.20905	4.52e-06	0.000165385	4.53486
Serpinb7	1.9223	2.75042	7.206	4.54e-06	0.000165385	4.50847
H3f3c	2.22703	1.4594	7.20613	4.54e-06	0.000165385	4.2607
Dlk1	1.12619	4.8219	7.20372	4.56e-06	0.000165517	4.45466
Hjv	1.1294	5.00234	7.2034	4.56e-06	0.000165517	4.4339
Jph4	1.13994	6.34144	7.2027	4.56e-06	0.000165517	4.21581
Anks1b	0.8029	6.73734	7.20158	4.57e-06	0.000165569	4.14953
Shank3	0.573624	7.62755	7.19916	4.59e-06	0.000165716	3.99964
Tyk2	0.853542	5.60781	7.19995	4.58e-06	0.000165716	4.33947
Tspyl5	0.812632	5.99665	7.19788	4.6e-06	0.000165808	4.26856
Tpcn1	0.671715	6.35246	7.19233	4.64e-06	0.000167007	4.19873
4930564D02Rik	-1.31446	3.97816	-7.19086	4.65e-06	0.000167151	4.5035
Pcdhga2	1.43145	3.3218	7.18746	4.67e-06	0.000167799	4.50244
Clca3a1	1.14556	4.75009	7.18469	4.69e-06	0.000168045	4.43219
Gm5088	1.19969	3.97825	7.18472	4.69e-06	0.000168045	4.48386
Shisa5	0.915611	5.28053	7.18082	4.72e-06	0.000168821	4.36108
Il1rl2	1.62481	2.58112	7.17638	4.75e-06	0.000169754	4.45357
Srrm3	0.907085	5.84675	7.1697	4.8e-06	0.000171288	4.24938
Plpp2	1.12036	4.89277	7.16747	4.82e-06	0.0001714	4.39032
Rab33a	1.27428	4.23105	7.16762	4.82e-06	0.0001714	4.44513
Tcirg1	0.800823	5.68575	7.16653	4.83e-06	0.000171409	4.27349
Gstp1	1.31977	4.55536	7.16403	4.85e-06	0.000171837	4.41739
Il2rb	1.73245	3.23185	7.16069	4.87e-06	0.000172491	4.46146
Mroh7	1.02525	5.0313	7.15933	4.88e-06	0.000172616	4.36111
Scrt2	0.592078	7.32735	7.15637	4.9e-06	0.000173173	3.9808
Sstr5	0.988035	5.17407	7.15326	4.93e-06	0.000173772	4.33269
Nab2	0.734276	6.49208	7.14775	4.97e-06	0.000174618	4.10323
Ntn1	0.798111	6.34408	7.14803	4.97e-06	0.000174618	4.1282
Gm1043	0.809639	5.92736	7.14747	4.97e-06	0.000174618	4.20015
Dzip1	0.722855	7.20314	7.14548	4.99e-06	0.000174918	3.98303
Bfsp1	0.900433	5.46262	7.13581	5.06e-06	0.000176846	4.26135
Map3k15	1.05257	5.18845	7.13716	5.05e-06	0.000176846	4.30509
Gask1a	1.08092	4.56369	7.13621	5.06e-06	0.000176846	4.3732
Pdgfb	1.07303	4.45233	7.12845	5.12e-06	0.000178644	4.36974
Sim2	0.886462	5.61684	7.12526	5.15e-06	0.000179129	4.21891
Cacna1g	0.938997	6.60677	7.12495	5.15e-06	0.000179129	4.04673
Insyn2a	0.765444	5.92192	7.11752	5.21e-06	0.000180472	4.15348
Slc16a8	0.965548	5.145	7.11874	5.2e-06	0.000180472	4.28216
Zcchc12	1.43239	3.82048	7.11784	5.21e-06	0.000180472	4.38767
Cela1	1.68924	2.8257	7.11667	5.22e-06	0.000180472	4.38354
Chst15	1.06098	4.47518	7.11058	5.27e-06	0.000181953	4.34012
Dapk3	0.555788	7.20045	7.10421	5.32e-06	0.000183275	3.9176
Celf3	0.760703	6.20298	7.10449	5.32e-06	0.000183275	4.08267
Gabbr2	0.873705	5.99295	7.10085	5.35e-06	0.000183994	4.11321
Abhd15	0.741666	6.75843	7.09543	5.4e-06	0.000185059	3.97492
Comt	0.758751	6.3067	7.09619	5.39e-06	0.000185059	4.05118
Phox2a	0.934962	5.87888	7.09349	5.41e-06	0.000185371	4.1212
Pih1h3b	1.5485	2.9529	7.08601	5.48e-06	0.000187307	4.34405
Mtmr11	1.12114	4.49358	7.08414	5.49e-06	0.000187604	4.29738
Fndc10	0.756722	6.05769	7.08144	5.52e-06	0.000188144	4.0713
Susd2	0.989916	4.81218	7.06361	5.67e-06	0.000193233	4.23562
Megf11	0.868975	5.47972	7.06085	5.7e-06	0.00019355	4.13898
Iqca1l	1.18215	4.01413	7.06161	5.69e-06	0.00019355	4.29234
Rlbp1	0.694323	6.26634	7.05701	5.73e-06	0.000194289	3.99544
Chac1	0.971613	4.89116	7.05672	5.73e-06	0.000194289	4.21594
Slco4a1	0.608107	6.75464	7.05438	5.76e-06	0.000194483	3.90965
Ppp2r2c	1.16886	4.69813	7.05483	5.75e-06	0.000194483	4.23348
Syngr1	0.790262	5.71755	7.05019	5.79e-06	0.000195509	4.08168
Syt3	1.14103	4.27838	7.04913	5.8e-06	0.000195573	4.25799
Epb41l1	0.820324	6.94419	7.04679	5.82e-06	0.000195736	3.86481
Kcnh3	0.960607	5.28791	7.04735	5.82e-06	0.000195736	4.14771
C430042M11Rik	1.64289	2.61166	7.04606	5.83e-06	0.000195736	4.26571
Zfp707	0.737283	5.99691	7.04265	5.86e-06	0.00019653	4.01973
Scrt1	1.0539	5.63974	7.03892	5.9e-06	0.000197424	4.0753
Dctn1	0.647363	7.43685	7.0379	5.91e-06	0.000197481	3.76894
Gdf7	1.19058	5.29847	7.03571	5.93e-06	0.000197902	4.12703
Bmp8a	0.643467	6.91656	7.03283	5.95e-06	0.000198541	3.84761
Zfp777	0.979624	5.25004	7.02751	6e-06	0.000199684	4.12164
Marchf10	0.990998	5.04939	7.02768	6e-06	0.000199684	4.15028
Iqsec1	0.628882	7.26124	7.02489	6.03e-06	0.000200249	3.77739
Ermn	-1.3483	4.34171	-7.02024	6.07e-06	0.000201457	4.22261
Foxj1	0.601911	7.01484	7.01617	6.11e-06	0.00020249	3.80431
Prkcb	0.861222	5.54863	7.00266	6.24e-06	0.000206591	4.03396
Adora2a	0.948293	5.3055	7.00052	6.27e-06	0.000207018	4.06997
Hoxb3	1.04893	4.64957	6.99729	6.3e-06	0.000207804	4.14706
Ccdc71	1.0011	4.76924	6.99464	6.32e-06	0.000208406	4.13091
Crlf1	0.933852	5.62895	6.98857	6.39e-06	0.000210145	3.99679
B3galt2	-1.7226	3.53535	-6.98471	6.42e-06	0.000211158	4.19432
Dusp9	1.13853	4.75995	6.98142	6.46e-06	0.000211982	4.11091
Opcml	1.00314	5.02303	6.97479	6.53e-06	0.000213943	4.06927
Sox2	-0.698281	7.04236	-6.96505	6.63e-06	0.000216993	3.74452
Tram1l1	0.732981	6.12863	6.96329	6.65e-06	0.000217036	3.86705
H2-Q7	1.90978	2.11977	6.96365	6.64e-06	0.000217036	4.08844
Gm6345	0.817452	5.62186	6.95791	6.7e-06	0.000218419	3.94921
Henmt1	1.59833	3.0556	6.95765	6.71e-06	0.000218419	4.15316
Efna3	0.730731	6.58194	6.95397	6.75e-06	0.000219417	3.7733
Tnni3	1.58909	2.81315	6.95108	6.78e-06	0.000220142	4.13649
Pkhd1	-1.20423	4.50055	-6.94908	6.8e-06	0.000220558	4.0965
Hectd3	0.620893	6.90611	6.93705	6.93e-06	0.000224238	3.69242
Rtn4rl2	0.930841	5.30668	6.93754	6.92e-06	0.000224238	3.96848
Spaca1	1.60075	2.53514	6.93566	6.94e-06	0.000224446	4.09676
Mir6236	-1.17197	5.19187	-6.93229	6.98e-06	0.000225364	4.00416
Kndc1	0.760602	6.73235	6.92736	7.04e-06	0.000226559	3.70431
Pgc	1.89772	2.46946	6.92747	7.04e-06	0.000226559	4.07639
Nr2f6	0.522556	7.55048	6.92349	7.08e-06	0.000227423	3.56227
Vstm2l	0.819394	6.12639	6.92336	7.08e-06	0.000227423	3.80144
Nfatc2	0.895353	5.58094	6.90885	7.25e-06	0.000232446	3.87602
Helz2	0.929703	5.1685	6.90662	7.27e-06	0.000232976	3.93954
Slc44a5	0.711942	6.07535	6.89978	7.35e-06	0.000234964	3.77326
C1qtnf4	0.88251	6.76866	6.8997	7.35e-06	0.000234964	3.65223
Adamts19	0.603219	6.84597	6.8975	7.38e-06	0.00023525	3.63735
Pik3cd	0.695247	6.71751	6.89736	7.38e-06	0.00023525	3.65772
Myocd	1.27157	4.58335	6.89595	7.4e-06	0.000235478	3.99223
Agpat2	0.730822	6.02151	6.89167	7.45e-06	0.000236797	3.76948
Myof	1.02348	4.51789	6.88942	7.48e-06	0.000237348	3.98751
4931417E11Rik	2.49622	1.08894	6.88812	7.49e-06	0.000237543	3.70079
Adamtsl4	0.81674	6.48217	6.88421	7.54e-06	0.000238386	3.67482
Tnni1	1.58955	2.67372	6.8845	7.53e-06	0.000238386	4.0297
Tnnc2	1.62373	2.64698	6.88354	7.55e-06	0.000238386	4.0265
Plch2	0.674153	6.48827	6.88	7.59e-06	0.00023914	3.6677
Prrxl1	1.01518	4.67902	6.88073	7.58e-06	0.00023914	3.95847
Card10	0.841922	6.19922	6.87858	7.61e-06	0.000239383	3.71465
H2bc4	-0.727812	6.33895	-6.87529	7.65e-06	0.000239745	3.73239
Cav2	1.04465	5.44139	6.87604	7.64e-06	0.000239745	3.84623
Zfp54	1.29639	3.68632	6.8753	7.65e-06	0.000239745	4.01643
Neurog1	0.944113	5.582	6.87252	7.68e-06	0.000240513	3.8164
Mir1931	1.7732	3.1503	6.87165	7.69e-06	0.000240548	4.02252
Prrt3	0.665151	7.45948	6.86843	7.73e-06	0.000241491	3.48536
Snorc	1.18616	3.88611	6.86753	7.74e-06	0.000241538	3.99522
Meioc	1.64145	2.55584	6.86044	7.83e-06	0.000243993	3.98585
Ano8	0.487729	7.75105	6.85475	7.9e-06	0.000245316	3.41377
Dhrs11	0.829114	5.76188	6.85604	7.89e-06	0.000245316	3.75794
Catsperd	0.84776	5.3899	6.85499	7.9e-06	0.000245316	3.82144
Slc32a1	0.944017	5.27485	6.85164	7.94e-06	0.000246238	3.83431
Dnajb2	0.792753	6.34856	6.84644	8.01e-06	0.000247989	3.63568
Ubxn10	1.04615	4.8824	6.84442	8.03e-06	0.000248488	3.87747
Tgm2	0.888461	5.29984	6.83898	8.1e-06	0.000250357	3.80991
Mir369	2.36493	1.19379	6.83105	8.21e-06	0.000253252	3.67048
Mchr1	0.934025	5.32357	6.82478	8.29e-06	0.000255499	3.78273
Rai2	1.02781	4.95905	6.82226	8.32e-06	0.000256225	3.83206
C430002N11Rik	1.7001	2.41503	6.81956	8.36e-06	0.000257024	3.9137
F930015N05Rik	1.10625	5.49385	6.81809	8.38e-06	0.000257316	3.74236
Rapgef3	0.605091	6.86989	6.81084	8.48e-06	0.000260013	3.48973
Slc10a4l	1.53404	3.79814	6.80886	8.51e-06	0.000260526	3.90769
Efcab1	1.32296	3.72668	6.80651	8.54e-06	0.000261194	3.90678
Slc26a10	0.794892	5.69595	6.80515	8.56e-06	0.000261448	3.68686
Phldb3	0.772272	6.4386	6.79706	8.67e-06	0.000264036	3.53839
Dnajc6	0.857785	6.13937	6.79677	8.67e-06	0.000264036	3.59045
Smim1	1.04227	4.64292	6.79805	8.65e-06	0.000264036	3.82925
Icam5	0.761245	6.85405	6.79525	8.69e-06	0.000264047	3.46538
Dpy19l2	1.02032	5.14316	6.79525	8.69e-06	0.000264047	3.76254
Cxcr4	-1.13411	4.5676	-6.79424	8.71e-06	0.000264156	3.84253
Adcyap1r1	0.874154	5.11431	6.77863	8.93e-06	0.000270233	3.73992
Cfap43	1.0368	5.50934	6.77891	8.93e-06	0.000270233	3.67564
Spdef	1.06587	5.11311	6.77738	8.95e-06	0.000270451	3.73776
1700020M21Rik	2.23706	1.54365	6.77556	8.97e-06	0.00027092	3.69753
Sipa1	0.67756	6.46988	6.77446	8.99e-06	0.000271079	3.49611
Emx2os	1.08394	4.38989	6.77152	9.03e-06	0.000272019	3.8096
Pnpla1	1.19357	4.41042	6.77083	9.04e-06	0.000272019	3.80688
Nup62cl	1.25123	3.79987	6.76943	9.06e-06	0.000272307	3.84452
Lrrn2	0.724386	6.33714	6.76774	9.09e-06	0.000272727	3.50763
Sec31b	0.957647	5.10138	6.76137	9.18e-06	0.000275214	3.71348
Dner	0.724387	6.16993	6.75828	9.23e-06	0.000275935	3.52219
Flt4	0.88909	5.60835	6.75843	9.23e-06	0.000275935	3.62494
Shisal1	0.774508	5.72292	6.755	9.28e-06	0.000276912	3.59934
Gm42372	0.858291	5.36136	6.75462	9.28e-06	0.000276912	3.66208
Cdh16	1.12022	3.96604	6.75253	9.31e-06	0.00027752	3.80855
Wnt3	0.679677	6.21188	6.74879	9.37e-06	0.000278872	3.49908
Ybx2	0.853333	5.51378	6.74725	9.39e-06	0.000279237	3.62378
Thap1	-0.648643	6.56402	-6.74567	9.42e-06	0.000279292	3.4706
Sec14l1	0.562624	6.95545	6.74576	9.42e-06	0.000279292	3.36706
Spns2	0.831888	5.29266	6.74228	9.47e-06	0.000280169	3.65315
Lexm	1.37584	3.06157	6.74258	9.46e-06	0.000280169	3.82316
Grin2c	0.713646	6.49751	6.73716	9.55e-06	0.000281836	3.42895
Tgfb1	0.960384	5.76176	6.73761	9.54e-06	0.000281836	3.5619
Susd3	1.13846	4.94437	6.73295	9.61e-06	0.000283427	3.68872
Trpv6	1.49025	3.01036	6.73027	9.65e-06	0.000284327	3.80397
Glipr1l1	1.45203	3.32856	6.72549	9.73e-06	0.000286202	3.79307
Bckdk	1.05425	4.9961	6.71789	9.85e-06	0.000289409	3.65717
Mras	0.608574	6.57497	6.71473	9.9e-06	0.000290218	3.37907
Kcnk3	0.730268	6.41343	6.71499	9.9e-06	0.000290218	3.40628
Gucy2e	0.669672	6.85975	6.71021	9.97e-06	0.000292008	3.32291
Clec2l	1.10711	4.68143	6.7071	1e-05	0.000293143	3.67794
Shfl	1.64178	2.97312	6.70592	1e-05	0.000293368	3.7659
Epha8	0.917009	4.96722	6.702	1.01e-05	0.000294896	3.63518
Gm16677	0.712725	6.14926	6.69844	1.02e-05	0.000296258	3.42648
Sh3pxd2a	0.566801	7.33505	6.69768	1.02e-05	0.000296285	3.22194
Six2	0.829599	6.06538	6.69394	1.02e-05	0.000297743	3.4333
Gprin1	0.663087	6.17442	6.69112	1.03e-05	0.000298765	3.41006
Sctr	1.11912	5.47294	6.69029	1.03e-05	0.000298822	3.53571
Bst2	1.11191	4.95066	6.68726	1.04e-05	0.000299949	3.61317
Dlg4	0.925676	5.60557	6.68431	1.04e-05	0.000300187	3.50246
Eva1b	0.930588	5.39478	6.68395	1.04e-05	0.000300187	3.53965
Pax5	1.03259	4.42073	6.68426	1.04e-05	0.000300187	3.66605
Mdfi	1.17724	4.875	6.68484	1.04e-05	0.000300187	3.61904
Gng7	0.612658	6.5022	6.68105	1.05e-05	0.000301261	3.33516
Zbtb4	0.840849	5.21776	6.67876	1.05e-05	0.000301692	3.56066
Gm45618	1.11094	3.96414	6.67879	1.05e-05	0.000301692	3.69061
Chrnb4	1.11439	4.60319	6.67202	1.06e-05	0.000304461	3.62905
Slc18a2	1.2771	4.67679	6.67174	1.06e-05	0.000304461	3.62098
Dll3	0.639904	6.78078	6.67031	1.06e-05	0.000304823	3.26944
Rmi1	-0.727624	6.74699	-6.66801	1.07e-05	0.000304887	3.30831
Acsf2	0.901843	4.99396	6.6667	1.07e-05	0.000304887	3.57369
Vill	1.01426	4.91417	6.66936	1.07e-05	0.000304887	3.58865
Fosl1	1.04958	4.48536	6.66692	1.07e-05	0.000304887	3.63207
3300005D01Rik	1.72519	2.26349	6.66765	1.07e-05	0.000304887	3.67227
Arc	0.637505	6.28432	6.66504	1.07e-05	0.000305313	3.34678
Hcrtr1	0.898355	5.12316	6.66421	1.07e-05	0.000305313	3.55099
Ncan	0.934537	5.13097	6.66376	1.08e-05	0.000305313	3.549
Dusp15	0.803147	5.76826	6.66142	1.08e-05	0.000306133	3.43551
Gm15631	1.11883	4.16426	6.65513	1.09e-05	0.000308935	3.63922
Pacsin1	0.672918	7.02426	6.65442	1.09e-05	0.000308946	3.20129
Schip1	0.650981	6.50109	6.65248	1.1e-05	0.000309577	3.28701
Hnrnpul2	-0.438669	8.29691	-6.64473	1.11e-05	0.000312806	2.98214
Strn	0.5647	6.78312	6.64508	1.11e-05	0.000312806	3.22712
Kcnh4	0.886677	5.10035	6.64345	1.11e-05	0.000312864	3.52022
Ephx3	1.11495	4.82329	6.64325	1.11e-05	0.000312864	3.55728
Rasgef1c	0.837021	5.6253	6.63604	1.13e-05	0.000316211	3.41948
Foxe1	0.982688	5.5284	6.63131	1.13e-05	0.000318301	3.42836
Gramd1b	0.657025	6.95036	6.62753	1.14e-05	0.000319918	3.16857
Mir9-3hg	0.653538	6.43496	6.62369	1.15e-05	0.00032089	3.25028
Dlec1	0.762092	5.59493	6.62295	1.15e-05	0.00032089	3.40399
Bgn	1.59054	2.33118	6.62396	1.15e-05	0.00032089	3.61349
1700026F02Rik	1.65605	2.79345	6.62295	1.15e-05	0.00032089	3.63475
Axl	0.70038	5.94997	6.62028	1.15e-05	0.000320908	3.33353
Islr2	0.714868	6.63888	6.61929	1.16e-05	0.000320908	3.20704
Sike1	0.727112	5.96258	6.61927	1.16e-05	0.000320908	3.32881
Aebp1	0.941856	5.07501	6.62053	1.15e-05	0.000320908	3.48597
Tmem51	1.01329	4.52693	6.61985	1.16e-05	0.000320908	3.55138
Fam25c	2.40044	0.886411	6.61886	1.16e-05	0.000320908	3.2696
Ctdsp2	-0.725938	6.67171	-6.61432	1.17e-05	0.000322584	3.23286
Cd209c	2.4352	1.3612	6.61455	1.17e-05	0.000322584	3.4113
Map3k20	0.744449	6.19833	6.6105	1.17e-05	0.000324249	3.26984
4932435O22Rik	1.53375	2.84206	6.60967	1.17e-05	0.000324332	3.61497
Emilin3	1.00011	4.9392	6.60734	1.18e-05	0.000325214	3.48333
Ccnd2	1.07456	4.55332	6.60634	1.18e-05	0.000325394	3.52674
Olfml2a	0.820005	5.53883	6.59814	1.2e-05	0.000329338	3.37233
Synj2bp	1.47847	3.13908	6.59763	1.2e-05	0.000329338	3.5957
Adcy2	0.984482	5.62016	6.59653	1.2e-05	0.000329575	3.35334
Krt90	0.804145	5.68313	6.59181	1.21e-05	0.000331768	3.33522
Ica1l	0.818413	5.7813	6.59053	1.21e-05	0.000332103	3.31438
Endog	0.815635	5.94748	6.58932	1.21e-05	0.000332402	3.28068
Ecm1	1.32127	3.2581	6.58681	1.22e-05	0.000333406	3.57581
Lingo1	0.637045	6.47833	6.58348	1.23e-05	0.000333578	3.17492
Prdm11	0.747296	6.49596	6.58387	1.23e-05	0.000333578	3.17149
Slc16a3	0.875194	5.30997	6.58392	1.23e-05	0.000333578	3.38829
Pltp	0.920351	4.94467	6.58319	1.23e-05	0.000333578	3.44275
Ccdc190	1.28119	3.73676	6.58566	1.22e-05	0.000333578	3.55417
Otof	0.886293	4.97837	6.57939	1.23e-05	0.0003353	3.43188
Pgpep1	0.599726	6.63397	6.57678	1.24e-05	0.000336175	3.13685
Cacna1b	0.624833	6.43704	6.57649	1.24e-05	0.000336175	3.17036
Unkl	0.796533	5.42593	6.57476	1.24e-05	0.000336403	3.35348
Batf3	1.0126	5.03024	6.57533	1.24e-05	0.000336403	3.41763
Agbl1	1.4554	2.65257	6.57216	1.25e-05	0.000337482	3.55242
Chrd	0.793195	5.81641	6.56697	1.26e-05	0.000340003	3.26845
Mir499	2.68214	0.730122	6.566	1.26e-05	0.000340176	3.10556
Fkbp11	1.1059	5.79129	6.5652	1.26e-05	0.000340261	3.2678
Rgma	0.798944	5.42084	6.56346	1.27e-05	0.000340869	3.33565
Cntn4	0.73419	6.09858	6.5626	1.27e-05	0.000340985	3.20798
Pald1	0.714368	6.33052	6.56168	1.27e-05	0.000341139	3.16349
Lancl3	1.00413	4.96235	6.56026	1.27e-05	0.000341571	3.40233
2610028E06Rik	0.735854	5.78494	6.55499	1.28e-05	0.000343807	3.25498
Eomes	0.92837	5.74256	6.55508	1.28e-05	0.000343807	3.26124
Cyp4f15	1.72719	2.29847	6.55294	1.29e-05	0.000344598	3.50191
Tmie	1.1541	4.30166	6.55189	1.29e-05	0.000344827	3.46064
Syngap1	0.769348	5.52042	6.55015	1.29e-05	0.000345448	3.29584
Ak4	0.749732	5.9693	6.54795	1.3e-05	0.000346335	3.20766
Cpxm1	0.987605	5.15265	6.54561	1.3e-05	0.000347299	3.34987
Pi16	0.936828	4.68776	6.53866	1.32e-05	0.000350919	3.4011
Kcnk5	0.853533	5.13598	6.53794	1.32e-05	0.000350966	3.33991
Slc25a48	1.35466	3.0863	6.53641	1.32e-05	0.000351481	3.49952
Rasip1	0.611779	7.54663	6.53506	1.33e-05	0.000351889	2.90914
Plin5	0.79195	5.48681	6.52957	1.34e-05	0.00035471	3.2672
Ppp1r3b	0.904026	5.56456	6.52032	1.36e-05	0.000359775	3.2366
Gpr35	1.04094	4.1371	6.5178	1.37e-05	0.000360892	3.41779
Ppfibp2	0.723248	6.50022	6.51052	1.38e-05	0.000364864	3.04658
Hnrnpll	-0.57987	6.90145	-6.50452	1.4e-05	0.00036793	2.99555
Znrf4	0.76472	5.56549	6.50417	1.4e-05	0.00036793	3.21041
Castor1	0.876024	5.28602	6.49871	1.41e-05	0.000370874	3.25002
Aym1	0.939607	5.29248	6.49204	1.42e-05	0.000374193	3.23746
Bcl3	1.06315	4.43758	6.49227	1.42e-05	0.000374193	3.35049
Kcnn2	0.482288	7.47243	6.48862	1.43e-05	0.000375922	2.84387
Tapbp	0.58903	6.94713	6.48333	1.45e-05	0.000378823	2.92462
Mafb	0.722612	6.62035	6.48115	1.45e-05	0.000379794	2.97588
Fam114a1	0.98777	4.73057	6.47735	1.46e-05	0.000381793	3.29452
Sall1	0.885437	5.67932	6.47664	1.46e-05	0.000381842	3.14146
Tle6	0.772688	5.55116	6.47437	1.47e-05	0.000382885	3.16279
Cfap100	0.993507	4.41592	6.47006	1.48e-05	0.00038522	3.3158
Fam110a	0.497432	7.44856	6.4669	1.49e-05	0.00038684	2.81062
Dnaja4	0.801636	5.74496	6.45926	1.5e-05	0.000391355	3.1004
Tceal3	1.01954	4.69368	6.4585	1.51e-05	0.000391448	3.26752
Fuom	0.873642	5.10998	6.44924	1.53e-05	0.00039701	3.19562
Cacng4	0.903489	5.14197	6.44873	1.53e-05	0.00039701	3.18965
Htr3b	1.30497	3.05006	6.44616	1.54e-05	0.000398295	3.35652
Tmem121	0.904497	5.40554	6.44383	1.54e-05	0.000399424	3.13681
Zmynd12	0.647105	6.16602	6.43378	1.57e-05	0.000404891	2.97756
Uap1l1	0.767222	5.58303	6.4344	1.57e-05	0.000404891	3.08942
Pla2g3	1.62215	3.42328	6.43384	1.57e-05	0.000404891	3.32562
Plekha2	1.01208	4.75817	6.43214	1.57e-05	0.000405163	3.21589
Gm9507	1.16334	3.78999	6.43244	1.57e-05	0.000405163	3.30216
Syt2	0.688628	5.88303	6.43044	1.58e-05	0.000405893	3.02619
Jsrp1	1.10743	4.27313	6.42604	1.59e-05	0.00040845	3.25594
Riox2	0.857898	5.34298	6.42061	1.6e-05	0.000411728	3.10875
Fam83g	0.874401	5.01744	6.41333	1.62e-05	0.000416309	3.14938
Lck	0.681645	6.064	6.40877	1.64e-05	0.000418262	2.95421
Insrr	0.815157	5.49834	6.40956	1.63e-05	0.000418262	3.06261
Pde11a	0.820301	5.32562	6.40868	1.64e-05	0.000418262	3.09199
Skap1	1.26557	3.48373	6.40671	1.64e-05	0.000419212	3.2775
Nrtn	0.641706	6.12266	6.40544	1.64e-05	0.000419668	2.9377
H2-Q8	2.43486	0.656549	6.40403	1.65e-05	0.000420233	2.89029
Ret	0.730254	5.69974	6.4018	1.65e-05	0.000421144	3.01221
Slc6a16	0.817233	5.30762	6.40151	1.66e-05	0.000421144	3.08293
Dram1	1.23367	3.62662	6.39806	1.67e-05	0.000423142	3.25575
Sfpq	-0.635688	7.12102	-6.3915	1.68e-05	0.000427352	2.76302
Hook1	-1.22604	3.60061	-6.38973	1.69e-05	0.000428182	3.25991
Lgr6	0.793011	6.33328	6.38853	1.69e-05	0.000428609	2.86757
Fblim1	1.03749	4.05844	6.38771	1.69e-05	0.00042876	3.20985
Abhd2	0.806573	5.56257	6.38685	1.7e-05	0.000428949	3.01211
Smarcd3	0.668155	6.11454	6.38526	1.7e-05	0.000429652	2.90447
Mtx3	0.951307	4.63808	6.38403	1.7e-05	0.000430105	3.14973
4930521O17Rik	-1.3907	3.29466	-6.38154	1.71e-05	0.000431027	3.2553
Dhtkd1	0.85204	5.2019	6.38165	1.71e-05	0.000431027	3.06722
Igfbpl1	1.06497	4.41279	6.37973	1.72e-05	0.000431897	3.16629
Pcp4l1	1.07801	5.18457	6.37771	1.72e-05	0.000432918	3.0628
Themis2	1.04429	4.13899	6.37644	1.73e-05	0.000433406	3.18489
Xk	1.006	4.61329	6.37526	1.73e-05	0.000433827	3.13789
Ppp1r3d	0.97988	5.52711	6.36822	1.75e-05	0.000438195	2.98589
Rasgef1a	1.00576	4.80075	6.36806	1.75e-05	0.000438195	3.10321
Elavl4	0.869753	5.44934	6.35701	1.78e-05	0.000445899	2.98185
Mrpl33	0.965903	4.80162	6.35492	1.79e-05	0.000447018	3.08102
Fzd5	-0.433779	8.49797	-6.35298	1.8e-05	0.000447881	2.44482
Irx1	0.941385	4.85588	6.35258	1.8e-05	0.000447881	3.06993
Lhfpl4	0.658006	6.22076	6.34938	1.81e-05	0.000449837	2.82274
Srrm4os	1.2416	3.57466	6.34707	1.81e-05	0.000451125	3.17525
Inava	0.705857	6.37659	6.34504	1.82e-05	0.000452216	2.78573
Clstn2	0.863575	5.22572	6.34379	1.82e-05	0.000452291	2.99906
Cfap45	0.936014	5.18199	6.34376	1.82e-05	0.000452291	3.00607
Rps6ka4	0.773496	5.86416	6.34265	1.83e-05	0.000452682	2.87906
Tgfbi	0.961991	4.81676	6.34097	1.83e-05	0.00045351	3.05557
Sptssb	-0.872813	4.97626	-6.33817	1.84e-05	0.000455117	3.04469
Arhgef37	0.574714	6.68368	6.33768	1.84e-05	0.000455117	2.71989
Rps6kc1	0.596492	6.83617	6.3364	1.85e-05	0.000455643	2.69112
Evx2	0.891759	5.6202	6.3319	1.86e-05	0.000458473	2.90685
Thbs4	0.998211	4.34325	6.33153	1.86e-05	0.000458473	3.09244
Atp6v1c2	1.30038	3.32057	6.32914	1.87e-05	0.000459862	3.15894
Cabcoco1	1.3085	3.48062	6.32768	1.87e-05	0.000460531	3.14871
Tmem54	1.32721	3.03762	6.3254	1.88e-05	0.000461848	3.16288
Flcn	0.59205	7.02715	6.31964	1.9e-05	0.000465868	2.62908
Cyp4f17	0.634057	6.31476	6.3185	1.9e-05	0.000466304	2.75204
Ece2	1.2135	3.78928	6.31679	1.91e-05	0.000467183	3.11202
Rell2	0.835986	5.62536	6.31531	1.91e-05	0.000467891	2.87799
Thbs3	0.871312	5.36495	6.31349	1.92e-05	0.000468862	2.92323
Best1	0.581608	6.50629	6.30842	1.93e-05	0.000472404	2.7005
Caskin1	0.613158	6.36159	6.30658	1.94e-05	0.000473403	2.72315
Ywhaz	-0.506061	7.66722	-6.30301	1.95e-05	0.00047578	2.50831
Slc16a11	1.08585	4.11103	6.29799	1.97e-05	0.000479339	3.05679
Zfr2	0.675788	5.89616	6.29661	1.97e-05	0.000479599	2.795
Cacng8	1.06673	4.17695	6.29652	1.97e-05	0.000479599	3.04884
Cyb5rl	0.664227	6.27713	6.29155	1.99e-05	0.000482707	2.71241
Paqr9	0.829753	5.44731	6.29152	1.99e-05	0.000482707	2.87091
Ripor3	0.957842	4.51785	6.2874	2e-05	0.000485592	3.00092
Golga7b	0.610685	6.96012	6.28415	2.01e-05	0.000487776	2.57888
Gm10445	1.92642	1.44639	6.28266	2.02e-05	0.000488526	2.97919
Hist1h2al	0.693333	5.85645	6.28067	2.03e-05	0.000488755	2.77502
Rinl	0.723335	6.34186	6.28108	2.02e-05	0.000488755	2.68146
AI467606	1.59313	2.1073	6.28141	2.02e-05	0.000488755	3.07073
Myt1	0.770372	5.99597	6.27985	2.03e-05	0.000488962	2.74491
LOC108167416	-0.681346	6.02881	-6.27036	2.06e-05	0.000496353	2.77081
Hhex	1.04183	4.03084	6.26875	2.07e-05	0.000497218	3.01442
Sgcb	0.758096	5.3472	6.26703	2.07e-05	0.00049818	2.84775
Pcna	-0.642355	6.55311	-6.266	2.08e-05	0.000498575	2.6575
Mir6349	1.07375	3.83566	6.26427	2.08e-05	0.00049955	3.02158
Hspb1	0.97163	4.88422	6.26341	2.09e-05	0.000499798	2.91523
Pde8b	0.844598	5.19811	6.26169	2.09e-05	0.000500772	2.8641
Tor1aip1	-0.669437	6.61211	-6.2599	2.1e-05	0.0005018	2.63635
1700016H13Rik	0.849109	5.68983	6.25833	2.1e-05	0.000502653	2.7676
Erfl	1.25778	3.05048	6.25565	2.11e-05	0.000504447	3.04945
Rho	1.20247	3.73343	6.25353	2.12e-05	0.000505768	3.01101
Chrna3	0.785616	5.80183	6.25138	2.13e-05	0.000507123	2.73426
Syngr3	0.874643	5.39735	6.25028	2.13e-05	0.000507589	2.80934
Cer1	1.52518	2.49059	6.24596	2.15e-05	0.000510808	3.03561
Nfyb	-0.632557	6.4733	-6.24035	2.17e-05	0.000515171	2.62883
Avp	1.05108	4.10646	6.23453	2.19e-05	0.000519763	2.95101
Zbtb17	0.594299	6.56586	6.22961	2.21e-05	0.0005236	2.55295
Dupd1	1.05621	4.6959	6.22684	2.22e-05	0.000525452	2.87803
4930432O09Rik	1.7645	1.76466	6.2264	2.22e-05	0.000525452	2.94952
1700003F12Rik	0.536276	7.36512	6.22057	2.24e-05	0.000530151	2.39812
D930028M14Rik	1.30039	3.03104	6.21998	2.24e-05	0.000530183	2.99197
Tlcd2	1.08074	4.9157	6.21918	2.25e-05	0.000530407	2.83546
Vsir	0.74473	5.96882	6.21678	2.26e-05	0.000532057	2.64147
Snora44	1.62152	3.40138	6.21178	2.28e-05	0.000536072	2.96314
Gramd4	0.577614	6.53445	6.20992	2.28e-05	0.000537255	2.52443
Zfand5	-0.55173	6.94051	-6.20479	2.3e-05	0.000541426	2.4699
Dnajb13	1.52062	2.26045	6.20417	2.3e-05	0.000541489	2.96043
Tanc2	0.606445	6.3765	6.2032	2.31e-05	0.000541874	2.54125
Tmc8	0.618603	6.25088	6.2025	2.31e-05	0.000542011	2.56357
Dusp27	1.40176	2.82752	6.19823	2.33e-05	0.000545427	2.96121
Tceal6	1.23987	3.40468	6.19617	2.34e-05	0.000546819	2.93629
Mmd2	1.031	4.05407	6.19178	2.35e-05	0.000549965	2.8836
Ntn5	1.34537	2.87656	6.19169	2.35e-05	0.000549965	2.94976
Fes	0.788708	5.18073	6.19049	2.36e-05	0.000550063	2.74528
Il17b	0.919686	5.27255	6.19082	2.36e-05	0.000550063	2.72951
Dipk1b	0.858224	5.00122	6.18812	2.37e-05	0.000551715	2.76983
Stx1b	0.860355	4.96696	6.18762	2.37e-05	0.000551715	2.77416
Olfm2	0.790317	5.32046	6.18443	2.38e-05	0.000553678	2.7106
Cd44	1.00487	4.08519	6.18481	2.38e-05	0.000553678	2.86924
Gata2	0.690605	6.04246	6.18206	2.39e-05	0.000555295	2.56779
Pgam2	1.55544	2.62081	6.18162	2.39e-05	0.000555295	2.93501
Pisd-ps2	-0.702025	6.98781	-6.18064	2.4e-05	0.00055571	2.42363
Cbx7	0.698097	5.59659	6.17985	2.4e-05	0.000555941	2.65182
Epas1	0.838415	4.89336	6.17811	2.41e-05	0.000556052	2.76875
Kcns2	0.91369	5.44582	6.17819	2.41e-05	0.000556052	2.67576
Slc5a2	1.15566	4.6774	6.1786	2.41e-05	0.000556052	2.79839
Hottip	-1.3439	3.09993	-6.17145	2.44e-05	0.000561844	2.91879
Hes5	-0.621084	7.58636	-6.16946	2.44e-05	0.000563225	2.29239
Slit1	0.658559	5.91516	6.16846	2.45e-05	0.000563667	2.56994
Sez6l	0.817981	5.41891	6.16611	2.46e-05	0.00056475	2.66092
2900079G21Rik	0.837689	5.40215	6.1652	2.46e-05	0.00056475	2.66206
Grtp1	0.8695	4.92477	6.16529	2.46e-05	0.00056475	2.74215
Lgals1	1.01329	4.02942	6.16518	2.46e-05	0.00056475	2.84086
Gm45915	1.47305	4.32914	6.15799	2.49e-05	0.000571163	2.80249
Gt(ROSA)26Sor	-0.673189	6.06387	-6.15679	2.5e-05	0.000571801	2.56698
Gm3752	0.886884	4.9993	6.15527	2.5e-05	0.000572242	2.71381
Mylk	0.995565	4.24172	6.15553	2.5e-05	0.000572242	2.80594
Tnfrsf1a	0.965712	5.56266	6.15423	2.51e-05	0.00057273	2.61165
Igdcc4	0.566545	6.66392	6.14741	2.54e-05	0.000578357	2.39249
Scx	0.888192	4.99127	6.14756	2.54e-05	0.000578357	2.70179
Shc2	0.916111	4.54685	6.14608	2.54e-05	0.000578615	2.75838
Tspan2os	1.34866	3.21045	6.14649	2.54e-05	0.000578615	2.86432
Gm16130	1.41051	3.63114	6.14493	2.55e-05	0.000579222	2.8375
Tmc6	0.708888	5.56606	6.13736	2.58e-05	0.000586192	2.58389
Gnat1	0.561379	6.73029	6.13679	2.58e-05	0.000586231	2.36214
Plcb3	0.698218	5.94215	6.13573	2.59e-05	0.000586319	2.50698
Arsg	0.995305	4.57775	6.13564	2.59e-05	0.000586319	2.73707
Kif21b	0.515615	7.25356	6.13341	2.6e-05	0.000588021	2.26508
Gab1	-0.551403	7.61865	-6.12723	2.63e-05	0.000592353	2.2106
Gm3558	1.44559	3.41783	6.12699	2.63e-05	0.000592353	2.82109
1700017L05Rik	1.47839	2.36754	6.12721	2.63e-05	0.000592353	2.84296
Gm4868	1.92885	1.61196	6.1273	2.63e-05	0.000592353	2.77398
H2-DMa	0.484447	7.22592	6.12171	2.65e-05	0.000597096	2.24962
Nfic	0.724549	5.77566	6.12125	2.65e-05	0.000597096	2.51462
6330409D20Rik	1.33405	3.15815	6.11636	2.67e-05	0.000601542	2.81694
F630040K05Rik	0.868423	5.78693	6.11564	2.68e-05	0.000601749	2.50103
A330074K22Rik	0.777873	5.31726	6.10989	2.7e-05	0.000607126	2.58252
Col11a2	0.716937	5.60164	6.10843	2.71e-05	0.000607371	2.52691
Cyp4f39	0.730106	6.03691	6.10854	2.71e-05	0.000607371	2.44007
Dok1	0.892749	5.92372	6.10809	2.71e-05	0.000607371	2.46011
Kcnk4	0.995188	4.38321	6.10565	2.72e-05	0.000609362	2.7073
Apod	-1.40332	2.95562	-6.10368	2.73e-05	0.00061086	2.809
Wnt1	0.880466	4.7234	6.0988	2.76e-05	0.000615418	2.65603
Col22a1	0.896118	4.62212	6.09788	2.76e-05	0.00061584	2.66718
Ptgfrn	0.885465	4.75902	6.09661	2.77e-05	0.000616083	2.64755
Cd55os	1.4628	2.37874	6.09674	2.77e-05	0.000616083	2.79451
Ptges	0.705369	5.7657	6.09566	2.77e-05	0.00061654	2.4724
Il25	1.11707	3.96908	6.09143	2.79e-05	0.000620462	2.72136
Gatm	0.913613	5.32885	6.08916	2.8e-05	0.00062232	2.54349
Cyp4f14	1.04831	4.07131	6.08549	2.82e-05	0.000625678	2.70257
Hnf1b	1.11127	4.30745	6.08198	2.84e-05	0.000628884	2.67476
Onecut3	0.69855	5.64779	6.07364	2.88e-05	0.000636777	2.45749
Ankmy1	0.913239	4.64029	6.07392	2.88e-05	0.000636777	2.62388
Pdia5	0.690306	6.43902	6.07293	2.88e-05	0.000636992	2.30085
Stpg1	0.98161	4.50246	6.07233	2.88e-05	0.000637094	2.63745
Trim28	-0.450765	7.62883	-6.06943	2.9e-05	0.000639688	2.10373
Ptdss2	0.621748	6.01933	6.06568	2.92e-05	0.00064268	2.36979
3110082J24Rik	1.02401	4.64457	6.06592	2.92e-05	0.00064268	2.60963
Tex14	-0.68296	5.94048	-6.06469	2.92e-05	0.00064321	2.43004
Igfbp2	0.719237	5.85392	6.06388	2.93e-05	0.000643531	2.399
Dpf1	0.522227	7.16753	6.06194	2.94e-05	0.000645108	2.15409
Mab21l2	-0.583165	6.95439	-6.06044	2.94e-05	0.000645947	2.21503
Fn3k	0.730162	5.6013	6.06016	2.94e-05	0.000645947	2.44271
Kcp	0.695404	5.69261	6.0578	2.96e-05	0.000648003	2.42105
Mbnl2	-0.616016	6.40935	-6.05603	2.97e-05	0.00064827	2.31941
Clstn3	0.659815	5.83002	6.0569	2.96e-05	0.00064827	2.39236
Nfkbid	0.959149	4.24491	6.05648	2.96e-05	0.00064827	2.63721
Mical3	0.851952	4.8341	6.05446	2.97e-05	0.000649455	2.56471
4833427F10Rik	1.56582	2.08507	6.05303	2.98e-05	0.000650478	2.71139
Cpne7	0.972091	4.80984	6.05191	2.99e-05	0.000651164	2.56366
Asb16	0.88328	5.2715	6.04686	3.01e-05	0.000655684	2.48081
Cryzl2	0.977863	4.70617	6.04719	3.01e-05	0.000655684	2.56952
Cacna1s	0.847812	4.89415	6.04561	3.02e-05	0.000656527	2.54079
Rnf144b	-0.896217	4.75885	-6.04038	3.05e-05	0.000661288	2.56364
Gm5897	1.13925	5.08617	6.04068	3.04e-05	0.000661288	2.50178
Hes1	-0.586982	7.12765	-6.0383	3.06e-05	0.000663074	2.14303
Tceanc2	0.588718	6.94202	6.03695	3.06e-05	0.000664044	2.14891
Cdsn	0.960176	4.76771	6.03317	3.08e-05	0.000667787	2.5371
Scel	1.12331	3.88937	6.0322	3.09e-05	0.000668323	2.62745
Pak1	0.570341	6.95197	6.02331	3.14e-05	0.000677997	2.12317
Tmub1	0.936217	5.35864	6.02277	3.14e-05	0.000678047	2.42254
Plxnc1	0.555519	7.25119	6.01923	3.16e-05	0.000681592	2.06321
Prob1	0.776046	6.65288	6.01729	3.17e-05	0.000683285	2.1636
Krt71	0.665691	5.7639	6.0117	3.2e-05	0.000689055	2.32607
Adrb2	1.01973	5.23198	6.01139	3.2e-05	0.000689055	2.42556
F11r	1.12045	4.54474	6.00534	3.23e-05	0.000695665	2.51755
Gm38509	2.0369	1.34124	6.00471	3.24e-05	0.000695819	2.54077
Zbtb39	0.65946	5.71645	6.00382	3.24e-05	0.000696229	2.32192
Nctc1	1.45018	2.42415	6.00338	3.25e-05	0.000696229	2.64498
1810063I02Rik	2.02219	1.30939	6.0026	3.25e-05	0.000696566	2.53382
Bcl6b	0.88232	5.09806	6.00045	3.26e-05	0.000698555	2.43023
Ntm	0.5931	6.79647	5.9905	3.32e-05	0.000710004	2.09217
Atp13a2	0.534273	6.57532	5.98545	3.35e-05	0.000715589	2.1231
Alpl	0.72603	5.33981	5.98324	3.36e-05	0.000717706	2.35823
Fnip2	0.665105	5.90732	5.97766	3.39e-05	0.000723472	2.23741
Erp27	2.19872	1.06106	5.9776	3.39e-05	0.000723472	2.43384
Syt7	0.520544	6.86145	5.97705	3.4e-05	0.000723556	2.05736
Miat	0.47498	7.81526	5.9745	3.41e-05	0.00072612	1.88349
Slc7a10	1.13642	3.55998	5.9738	3.41e-05	0.000726388	2.55377
Gm10710	1.20268	4.2644	5.9705	3.43e-05	0.000729909	2.48822
Mlph	0.917283	4.36593	5.96853	3.45e-05	0.000731773	2.474
Atp13a4	1.04498	3.7609	5.96723	3.45e-05	0.00073279	2.52721
Slc4a3	0.744709	6.05329	5.96332	3.48e-05	0.000737128	2.18136
Magi1	-0.428639	8.04685	-5.95603	3.52e-05	0.00074457	1.82619
Runx3	0.877199	5.65416	5.95627	3.52e-05	0.00074457	2.24837
Cthrc1	1.02273	5.10974	5.95668	3.52e-05	0.00074457	2.35165
Zic1	-0.486178	7.34809	-5.95386	3.53e-05	0.000746733	1.94959
B4galt2	0.703178	5.93628	5.95338	3.54e-05	0.000746734	2.18795
Rab40b	0.630576	6.13765	5.95187	3.55e-05	0.000748055	2.14551
Leng9	0.662175	6.44264	5.95014	3.56e-05	0.000749457	2.08345
Siglecf	1.24403	2.88747	5.94981	3.56e-05	0.000749457	2.55172
Bpifb5	1.18105	3.54471	5.94777	3.57e-05	0.000751473	2.51075
Trnp1	0.689575	6.09594	5.94655	3.58e-05	0.000752427	2.14381
Srsf12	0.892685	4.96864	5.9446	3.59e-05	0.000754347	2.35386
Hoxb8	-1.01735	5.18644	-5.94253	3.6e-05	0.000755777	2.34325
Pex11a	0.897337	4.4686	5.94253	3.6e-05	0.000755777	2.41775
Gjb3	1.22021	3.20356	5.94109	3.61e-05	0.000757028	2.52214
Pllp	1.12638	3.89845	5.93678	3.64e-05	0.00076205	2.46396
Rasa1	-0.411166	7.87343	-5.93513	3.65e-05	0.000763596	1.81956
Sox4	-0.443	7.93751	-5.93256	3.67e-05	0.000764455	1.80447
Kcna1	0.812522	6.31109	5.93292	3.66e-05	0.000764455	2.07603
Fam163b	0.826619	4.85558	5.9331	3.66e-05	0.000764455	2.35111
Metrnl	0.862502	4.98505	5.93343	3.66e-05	0.000764455	2.33181
Clca3a2	1.06103	3.59645	5.92948	3.69e-05	0.000767906	2.4757
Fgfr3	0.718345	6.24588	5.92589	3.71e-05	0.000772042	2.07708
Trmt112	0.68587	5.88085	5.91698	3.77e-05	0.000783381	2.13514
Gm45871	0.9325	4.59193	5.91514	3.78e-05	0.00078523	2.35549
Zfp469	0.609178	6.4318	5.91386	3.79e-05	0.000786322	2.02137
Mpo	1.08379	3.56194	5.91319	3.79e-05	0.000786584	2.45059
Kcnn1	0.672684	5.62911	5.90985	3.81e-05	0.000790506	2.17384
1700109G14Rik	0.888366	4.8274	5.90755	3.83e-05	0.000793005	2.31057
Cdx1	1.10367	3.58489	5.90684	3.83e-05	0.000793325	2.43803
Marchf4	0.754083	6.00513	5.90526	3.84e-05	0.000794842	2.08792
E2f2	0.589734	6.97525	5.90302	3.86e-05	0.000797285	1.90441
Mon1a	0.572245	7.04679	5.90154	3.87e-05	0.000798674	1.88955
Dis3l	-0.517052	7.07936	-5.89589	3.91e-05	0.00080587	1.89669
Ltb	0.609908	6.97562	5.89467	3.91e-05	0.000806919	1.8895
Duoxa1	1.10885	3.74247	5.89208	3.93e-05	0.000809364	2.40035
Mir344-2	2.30995	0.799132	5.89198	3.93e-05	0.000809364	2.24169
B4galt5	0.606811	6.02367	5.89109	3.94e-05	0.000809955	2.0611
Spib	0.76368	5.24326	5.88963	3.95e-05	0.000811338	2.2113
Panx1	0.591388	6.37369	5.88883	3.95e-05	0.000811813	1.98791
Wnt9b	0.952638	4.06654	5.88252	4e-05	0.000820069	2.35542
Oca2	1.30123	3.24925	5.87608	4.04e-05	0.000828607	2.40964
Gem	0.80312	5.2645	5.87403	4.06e-05	0.000830886	2.17982
Slc46a1	0.881777	5.07822	5.87237	4.07e-05	0.00083261	2.20948
Cygb	0.813726	5.69515	5.87015	4.08e-05	0.000835151	2.08852
Cdkn2a	0.82456	5.42327	5.86756	4.1e-05	0.00083823	2.13814
Oxt	0.962425	4.87925	5.86687	4.11e-05	0.000838569	2.23159
4933439K11Rik	0.92832	4.68193	5.86582	4.12e-05	0.000839414	2.25794
Fbll1	0.865524	5.16658	5.86376	4.13e-05	0.000840381	2.17904
Lrrc55	0.986603	3.95543	5.86398	4.13e-05	0.000840381	2.3336
Dmc1	1.01894	3.96295	5.86462	4.12e-05	0.000840381	2.33407
Fsip1	0.808355	5.2196	5.86198	4.14e-05	0.000842303	2.1666
Axin2	0.588226	6.22177	5.86086	4.15e-05	0.00084282	1.96729
Dbx1	0.822224	4.88842	5.8607	4.15e-05	0.00084282	2.21957
Nod2	0.871014	5.11449	5.86009	4.16e-05	0.00084304	2.18157
Cntfr	0.734029	5.23541	5.85743	4.18e-05	0.00084627	2.15611
Slc25a1	0.770531	5.64589	5.85524	4.19e-05	0.000848805	2.07259
Zic3	-0.554804	6.64936	-5.85312	4.21e-05	0.0008499	1.90691
Zbtb7b	0.479002	7.1763	5.85354	4.2e-05	0.0008499	1.78133
Syt16	1.00872	4.07986	5.85329	4.21e-05	0.0008499	2.30367
Gpr176	0.785502	5.84172	5.85243	4.21e-05	0.00085023	2.0272
Dclk3	0.909165	4.69774	5.85008	4.23e-05	0.000853033	2.22826
Apobec2	1.15568	3.17558	5.84833	4.24e-05	0.000854943	2.36705
Nfe2l3	0.581895	6.53194	5.84292	4.28e-05	0.000862346	1.87646
Kcnh2	0.528159	7.60458	5.83943	4.31e-05	0.000865524	1.67875
Mir92b	1.06533	3.7645	5.83946	4.31e-05	0.000865524	2.308
Mir1983	1.66627	1.67646	5.84023	4.3e-05	0.000865524	2.34123
Barhl1	0.567978	6.40534	5.83734	4.32e-05	0.000867983	1.89013
Abhd11	-0.412594	7.86015	-5.83169	4.37e-05	0.000875185	1.63601
Ntng1	0.711896	5.92805	5.83202	4.36e-05	0.000875185	1.97398
Xkr7	0.535771	6.5279	5.82766	4.4e-05	0.000878938	1.85042
Adam23	0.572919	6.3321	5.82815	4.39e-05	0.000878938	1.88779
G630071F17Rik	1.14556	3.56556	5.8287	4.39e-05	0.000878938	2.30591
Foxi1	1.38565	2.37505	5.82741	4.4e-05	0.000878938	2.35704
Chad	1.1896	3.49055	5.8241	4.43e-05	0.000883323	2.30382
Ankrd35	0.643889	5.95999	5.82313	4.43e-05	0.000884039	1.95257
Tmem74b	0.708523	5.55104	5.82272	4.44e-05	0.000884039	2.03463
Lrrc3c	1.41297	2.46199	5.82158	4.45e-05	0.000885107	2.34757
Lmnb1	-0.534694	6.79786	-5.81939	4.46e-05	0.000887784	1.81435
4930481A15Rik	-0.82395	5.41112	-5.81529	4.49e-05	0.000891832	2.0826
Lhx1os	0.948899	4.23881	5.81498	4.5e-05	0.000891832	2.22126
Rnf17	1.12508	3.4779	5.81596	4.49e-05	0.000891832	2.29082
Mir187	1.99602	1.07962	5.81567	4.49e-05	0.000891832	2.20594
Pid1	0.924786	4.51395	5.81167	4.52e-05	0.000896292	2.18459
Ccm2l	0.577908	6.14626	5.81041	4.53e-05	0.000897552	1.89246
Slitrk1	-0.931349	5.97378	-5.80787	4.55e-05	0.000900824	1.98378
Tes	0.887396	5.11979	5.80721	4.56e-05	0.000901169	2.08731
Gm14169	0.885039	4.61734	5.80661	4.56e-05	0.000901403	2.16268
Atg9a	-0.532134	6.6519	-5.80529	4.57e-05	0.000902771	1.81946
Camta2	0.467318	7.49004	5.8043	4.58e-05	0.000903624	1.63657
Col6a2	0.653613	6.44274	5.80184	4.6e-05	0.000906805	1.81844
Zbtb8a	0.802943	5.27039	5.79826	4.63e-05	0.000911064	2.04467
Trp63	1.00964	3.75974	5.79866	4.63e-05	0.000911064	2.23798
Dscam	0.711278	5.64718	5.79754	4.64e-05	0.000911496	1.97004
H2-Q4	0.827056	5.46797	5.79633	4.65e-05	0.000912711	2.00301
Tfap2c	0.830915	5.31834	5.79322	4.67e-05	0.000916976	2.02651
Ism2	0.840629	4.68617	5.79242	4.68e-05	0.00091754	2.12866
Foxn1	0.885076	4.37044	5.79014	4.7e-05	0.00092049	2.16365
Exosc3	0.596905	6.30795	5.78776	4.72e-05	0.000923612	1.81961
C330018D20Rik	1.05667	3.99609	5.78468	4.74e-05	0.00092787	2.19258
Rapgefl1	0.531561	7.19628	5.78021	4.78e-05	0.000934431	1.64514
Twnk	0.458756	7.24655	5.77925	4.79e-05	0.000935266	1.63506
2610318M16Rik	1.29422	2.74393	5.77736	4.8e-05	0.000937647	2.26842
Pim1	-0.494344	7.23021	-5.77437	4.83e-05	0.000941824	1.64903
Atp1b1	0.605336	6.10242	5.77168	4.85e-05	0.000945551	1.83174
Dkkl1	1.4394	2.3795	5.76857	4.88e-05	0.000949969	2.25996
Nat8l	0.503931	7.15007	5.76757	4.88e-05	0.000950901	1.63076
Mast3	0.539284	6.61845	5.7659	4.9e-05	0.00095295	1.72235
4931419H13Rik	0.778168	5.18696	5.76466	4.91e-05	0.000954278	2.0003
Syce3	1.87829	1.23376	5.76369	4.92e-05	0.000955163	2.15941
H2-K1	0.762095	5.63705	5.7597	4.95e-05	0.000961124	1.90426
Map3k13	1.15176	3.53899	5.75864	4.96e-05	0.000962177	2.18752
Spry3	1.70548	1.74813	5.75609	4.98e-05	0.000965743	2.21409
Best2	0.613759	6.39135	5.75521	4.99e-05	0.000966491	1.7446
Neurod6	1.22098	3.23893	5.75336	5.01e-05	0.000968883	2.20109
Unc13c	-0.863373	4.6028	-5.75291	5.01e-05	0.00096891	2.08175
Rab44	0.970052	3.978	5.74973	5.04e-05	0.000973569	2.13337
Lfng	-0.56826	6.89832	-5.74579	5.07e-05	0.000979576	1.6626
Serinc2	0.7562	5.04798	5.74438	5.09e-05	0.000981245	1.98866
Itpkb	0.611101	6.95066	5.74146	5.11e-05	0.000985525	1.61821
9130008F23Rik	-1.41139	3.36466	-5.74064	5.12e-05	0.000986188	2.19689
Fbln2	0.771398	5.22499	5.74004	5.13e-05	0.000986477	1.94967
Ccdc106	0.648055	6.16369	5.73847	5.14e-05	0.000988453	1.75874
Mef2c	0.87989	4.42777	5.73743	5.15e-05	0.000989498	2.06457
Pnrc1	-0.411172	7.98419	-5.73603	5.16e-05	0.000990411	1.44014
Tbx3	-0.410899	7.74089	-5.73627	5.16e-05	0.000990411	1.48492
Fgf22	0.775995	4.94946	5.73439	5.18e-05	0.000992521	1.98713
1700063D05Rik	1.75813	2.01232	5.73347	5.19e-05	0.00099336	2.19332
Coa7	-0.620762	6.15281	-5.73282	5.19e-05	0.000993754	1.79734
E130310I04Rik	1.09537	3.71963	5.72505	5.26e-05	0.00100664	2.11395
Usp35	0.604026	6.34341	5.71939	5.32e-05	0.00101592	1.68923
Isyna1	0.590351	6.50763	5.71863	5.32e-05	0.00101651	1.65716
Gm13872	1.22077	3.48641	5.71806	5.33e-05	0.00101676	2.12164
Pspc1	-0.702071	5.86482	-5.7149	5.36e-05	0.00102165	1.82462
4933432K03Rik	0.833345	4.88099	5.71171	5.39e-05	0.00102662	1.95766
Nfatc1	0.621719	5.883	5.7103	5.4e-05	0.00102839	1.76664
Gm16136	-0.995067	4.25065	-5.70942	5.41e-05	0.00102921	2.05284
Cd163	1.31955	2.7001	5.70568	5.45e-05	0.00103522	2.14929
Gas2l1	0.512189	7.13981	5.70067	5.49e-05	0.0010436	1.51117
H2aw	-0.536816	6.75911	-5.69975	5.5e-05	0.00104449	1.60646
Klhl35	0.624028	6.41674	5.69852	5.51e-05	0.00104597	1.63718
Slain2	-0.459616	7.33619	-5.69698	5.53e-05	0.0010474	1.48821
Klk10	0.946178	4.32749	5.69689	5.53e-05	0.0010474	2.00485
Hcn4	0.658562	6.69837	5.69329	5.57e-05	0.00105328	1.57564
B4galnt1	0.550307	7.25402	5.6925	5.57e-05	0.00105395	1.47552
Gm26689	-1.06	3.82831	-5.68905	5.61e-05	0.00105641	2.06589
Foxo6	0.477963	7.42571	5.68992	5.6e-05	0.00105641	1.44064
Atp7b	0.72945	5.27611	5.68925	5.61e-05	0.00105641	1.84975
Npr1	0.733133	6.12702	5.68974	5.6e-05	0.00105641	1.67717
Gm10532	1.24545	3.09311	5.68965	5.6e-05	0.00105641	2.10182
Chrm1	0.708197	5.30862	5.68748	5.62e-05	0.00105855	1.84065
Igsf1	0.957427	3.91022	5.68534	5.64e-05	0.00106174	2.0273
Hip1r	0.466955	7.0611	5.68469	5.65e-05	0.00106214	1.49674
Cyp2d34	1.66932	1.73525	5.68428	5.65e-05	0.00106214	2.09772
Smkr-ps	1.07908	4.79884	5.68171	5.68e-05	0.00106611	1.91677
Lamp3	1.25912	2.75899	5.6809	5.69e-05	0.00106611	2.10503
4930469K13Rik	2.38898	0.351369	5.68111	5.69e-05	0.00106611	1.78568
Gm33727	-0.964517	4.03123	-5.67975	5.7e-05	0.00106748	2.02565
Rcan2	0.651548	6.28918	5.67842	5.71e-05	0.00106919	1.62543
Vgf	0.458014	7.05626	5.67396	5.76e-05	0.00107525	1.47816
Mlf1	0.715434	5.18605	5.67475	5.75e-05	0.00107525	1.84048
Fndc11	0.97731	4.69738	5.67424	5.76e-05	0.00107525	1.91823
Snhg10	0.653855	5.52415	5.67254	5.77e-05	0.00107634	1.77197
Ucp2	1.11479	3.62957	5.6726	5.77e-05	0.00107634	2.03061
Gm7538	1.54259	2.05831	5.67047	5.79e-05	0.00107949	2.09301
Lrrc74b	0.686809	5.52631	5.66676	5.83e-05	0.00108497	1.76095
Gm10046	1.33317	2.46328	5.667	5.83e-05	0.00108497	2.09013
Itih5	0.802954	5.16812	5.66259	5.87e-05	0.00109218	1.82158
Fam217b	0.925285	4.93519	5.6558	5.95e-05	0.00110454	1.84935
P2rx6	0.836331	4.75893	5.65482	5.96e-05	0.00110483	1.87487
Tmc3	1.0428	3.54045	5.65497	5.95e-05	0.00110483	2.00755
Ssbp4	0.493467	7.0395	5.65163	5.99e-05	0.00111024	1.4402
Tmem150c	0.749883	5.76665	5.65107	6e-05	0.00111053	1.68227
Defb29	1.95401	0.964088	5.65059	6e-05	0.00111064	1.93466
Slc22a21	0.507037	6.65873	5.64676	6.04e-05	0.00111727	1.49986
Unc80	0.557628	6.76001	5.6464	6.05e-05	0.00111727	1.48012
Ebf4	0.751621	5.4027	5.64394	6.07e-05	0.00112132	1.74394
Apoc1	1.45061	2.54431	5.64269	6.08e-05	0.00112296	2.04768
Dmtn	0.61062	6.6679	5.63955	6.12e-05	0.00112758	1.48394
Hpn	1.08095	3.32484	5.63966	6.12e-05	0.00112758	1.99874
Kcnmb1	0.901478	4.41579	5.63859	6.13e-05	0.00112829	1.89149
Myd88	1.01763	4.59338	5.63836	6.13e-05	0.00112829	1.86875
Cryge	1.34516	2.49956	5.63456	6.17e-05	0.00113509	2.03494
Srrd	0.808078	4.86551	5.63248	6.2e-05	0.00113832	1.819
Gm8909	1.14368	4.18669	5.63212	6.2e-05	0.00113832	1.90622
Atp2b4	1.04287	3.80435	5.62947	6.23e-05	0.00114285	1.93942
Dcxr	0.679479	5.83422	5.62788	6.25e-05	0.00114518	1.62721
Ninj2	0.983295	4.04495	5.62728	6.25e-05	0.00114518	1.9122
Nipsnap3a	1.34439	2.43241	5.62709	6.26e-05	0.00114518	2.02357
Ssc5d	0.749799	4.98245	5.62655	6.26e-05	0.00114542	1.78957
Fbxl21	0.634777	5.99321	5.62232	6.31e-05	0.0011532	1.58429
Large2	0.816571	5.01475	5.62071	6.33e-05	0.00115533	1.7736
Msln	0.872288	4.56069	5.62046	6.33e-05	0.00115533	1.84115
Gm17751	1.47184	2.2163	5.61953	6.34e-05	0.00115641	2.01178
Plxna4	0.533683	6.33627	5.61367	6.41e-05	0.00116763	1.50012
Svop	0.715008	5.90984	5.61322	6.41e-05	0.00116772	1.58401
Phf24	0.680253	5.95986	5.61078	6.44e-05	0.00117194	1.56944
Zkscan7	0.736111	5.11147	5.60712	6.48e-05	0.00117869	1.73263
Bmp6	0.873777	4.27434	5.60622	6.49e-05	0.00117974	1.85053
Coq8b	0.448643	7.54834	5.60226	6.54e-05	0.00118719	1.25859
Sntg2	0.781574	5.83255	5.60094	6.55e-05	0.00118911	1.57668
Nrsn1	0.872071	4.6838	5.60028	6.56e-05	0.00118965	1.78849
Nasp	-0.841882	5.39041	-5.59493	6.62e-05	0.00120013	1.69225
Gm26688	-1.24378	3.38405	-5.59431	6.63e-05	0.0012006	1.94272
Ncl	-0.489499	7.08471	-5.59337	6.64e-05	0.00120173	1.34652
Cpne5	0.724801	5.20195	5.59251	6.65e-05	0.00120271	1.68996
Hnrnpk	-0.616093	5.90287	-5.5897	6.68e-05	0.00120786	1.58813
D830030K20Rik	1.22974	2.95408	5.58907	6.69e-05	0.00120834	1.93786
Myrf	0.685335	5.85082	5.58527	6.74e-05	0.00121532	1.54618
Churc1	0.824682	4.66008	5.58502	6.74e-05	0.00121532	1.76453
Rilpl1	0.557869	6.46446	5.58373	6.76e-05	0.00121723	1.42052
Aqp3	0.918318	4.07893	5.58264	6.77e-05	0.00121809	1.82983
Upk3a	1.16731	3.15072	5.58253	6.77e-05	0.00121809	1.91305
Ablim1	0.542856	6.9696	5.57881	6.81e-05	0.0012253	1.31921
Slc13a4	1.08211	4.27009	5.57829	6.82e-05	0.00122555	1.80171
Pla2g4a	-1.62468	2.255	-5.57525	6.86e-05	0.00123048	1.92574
Tmem230	0.489608	7.03527	5.57523	6.86e-05	0.00123048	1.30124
Sprn	1.0655	4.35169	5.57473	6.86e-05	0.00123069	1.78584
Rps6ka5	-0.515823	7.15026	-5.57408	6.87e-05	0.00123123	1.29977
Glg1	-0.477684	6.98362	-5.57165	6.9e-05	0.00123482	1.32591
Pde2a	0.433895	7.53363	5.57183	6.9e-05	0.00123482	1.20557
A930003A15Rik	-1.39547	3.49565	-5.56947	6.93e-05	0.00123846	1.89498
Prr36	0.595844	7.31654	5.56911	6.93e-05	0.00123846	1.23836
Gpr153	0.601629	7.18454	5.56858	6.94e-05	0.00123846	1.26107
Edn3	1.09581	3.35526	5.5684	6.94e-05	0.00123846	1.8723
Ankrd13b	0.714806	6.1787	5.56473	6.99e-05	0.00124567	1.43984
Fgl1	-1.86563	1.7356	-5.56037	7.04e-05	0.00125384	1.84565
5031425E22Rik	-0.363735	8.68511	-5.56024	7.04e-05	0.00125384	0.987891
Syne4	1.24666	2.83903	5.55987	7.05e-05	0.00125384	1.89448
Oxtr	0.845128	4.64757	5.55947	7.05e-05	0.00125386	1.72058
Chka	-0.447846	7.2514	-5.55515	7.11e-05	0.00126174	1.2442
Ctxn3	1.32642	2.50053	5.55519	7.11e-05	0.00126174	1.90068
Garem2	0.480228	7.39183	5.55291	7.14e-05	0.00126589	1.19593
Plpp4	1.24568	2.9276	5.55147	7.15e-05	0.00126825	1.87473
Barhl2	-0.617065	6.07269	-5.55035	7.17e-05	0.0012699	1.48415
1810062G17Rik	-0.540667	6.5095	-5.54894	7.19e-05	0.0012722	1.38541
Rgl3	0.741952	5.37898	5.54828	7.19e-05	0.0012728	1.57606
Lyzl4	0.920024	3.98759	5.54547	7.23e-05	0.00127827	1.77338
Adcy3	0.70085	5.70814	5.54445	7.24e-05	0.0012797	1.50181
Stpg2	0.774781	4.84971	5.54234	7.27e-05	0.00128321	1.65996
1700012C14Rik	0.893776	4.10141	5.54213	7.27e-05	0.00128321	1.75565
Celsr3	0.431844	7.43331	5.54039	7.3e-05	0.00128584	1.16598
Elovl2	0.720926	5.50129	5.54019	7.3e-05	0.00128584	1.53697
Ing1	-0.38299	8.38125	-5.53963	7.31e-05	0.00128623	1.00685
Unc13a	0.405443	7.73712	5.5383	7.32e-05	0.0012884	1.10699
Scube2	0.739352	5.40707	5.53667	7.35e-05	0.00129123	1.54945
1700012D14Rik	-0.555759	6.32027	-5.53466	7.37e-05	0.00129496	1.40025
Slc26a6	0.528193	7.16864	5.53415	7.38e-05	0.00129523	1.20152
Opa3	-0.692411	6.15119	-5.53286	7.4e-05	0.00129733	1.43862
4933432I09Rik	0.683427	5.30531	5.53079	7.42e-05	0.001301	1.55918
Mir5110	1.56953	2.05852	5.53049	7.43e-05	0.001301	1.86144
Nkx6-2	0.639894	5.8816	5.52871	7.45e-05	0.00130425	1.43764
Egr4	0.913381	4.69341	5.52802	7.46e-05	0.00130493	1.65772
Med15	0.625931	6.45463	5.52671	7.48e-05	0.00130707	1.31694
Adra2b	0.909758	4.53241	5.52618	7.48e-05	0.0013074	1.67657
Camk2n2	0.589832	6.22824	5.52078	7.56e-05	0.0013184	1.35131
Gm5091	1.98526	1.81383	5.52071	7.56e-05	0.0013184	1.83425
Mapk8ip1	0.436273	7.33555	5.52007	7.57e-05	0.001319	1.14627
Fbxw8	0.531763	6.61641	5.51943	7.57e-05	0.00131959	1.27429
Map2k2	-0.541929	6.80266	-5.51775	7.6e-05	0.00132174	1.26534
Mdrl	1.07089	4.15742	5.5178	7.6e-05	0.00132174	1.70645
Adgrb1	0.593069	6.0814	5.51537	7.63e-05	0.00132631	1.37169
Oasl1	0.971007	3.66857	5.51504	7.63e-05	0.00132631	1.75075
Ccna1	0.836817	4.44318	5.51464	7.64e-05	0.00132635	1.66731
C130071C03Rik	-0.685234	7.77164	-5.51041	7.7e-05	0.00133457	1.07407
Flt3l	0.647544	5.50208	5.51053	7.7e-05	0.00133457	1.48357
Stac2	0.561667	6.36449	5.50938	7.71e-05	0.0013361	1.30364
Adck1	0.6648	6.4347	5.50862	7.72e-05	0.00133699	1.28746
Kcnq1	0.977513	3.71084	5.50798	7.73e-05	0.00133761	1.73424
Actb	-0.482107	6.84462	-5.50574	7.76e-05	0.00134204	1.23305
Tspan17	0.55171	6.10962	5.5048	7.78e-05	0.00134339	1.347
Gm6936	1.31386	2.56452	5.50224	7.81e-05	0.00134862	1.80849
Npas1	0.67356	5.571	5.50072	7.83e-05	0.00135137	1.45131
Gm266	0.913503	4.85955	5.50027	7.84e-05	0.00135153	1.5825
Pm20d1	0.977495	3.85446	5.4988	7.86e-05	0.00135415	1.70402
Nr4a3	0.556373	6.73676	5.49249	7.95e-05	0.00136858	1.20261
Dars	-0.579693	6.6973	-5.48542	8.05e-05	0.00138464	1.22974
Xrra1	0.651925	6.0812	5.48445	8.06e-05	0.00138464	1.31427
Rsph6a	0.936328	3.88693	5.4845	8.06e-05	0.00138464	1.67533
Slc12a8	0.945081	3.97789	5.48489	8.06e-05	0.00138464	1.66674
9030616G12Rik	-1.16776	3.26593	-5.48279	8.09e-05	0.00138599	1.75584
Lzic	-0.491347	6.90051	-5.48276	8.09e-05	0.00138599	1.17967
Plec	0.505487	7.41684	5.48276	8.09e-05	0.00138599	1.06197
Sh3tc2	0.886343	4.2813	5.4766	8.18e-05	0.00140041	1.61879
Tpm2	0.891406	4.49529	5.47135	8.25e-05	0.00141222	1.58304
Clca4c-ps	2.67677	0.107691	5.47115	8.26e-05	0.00141222	1.38249
2010320M18Rik	-0.431502	7.51656	-5.4681	8.3e-05	0.00141901	1.0347
Krt18	1.15367	2.93284	5.46634	8.33e-05	0.00142252	1.7269
Ptpn5	0.851547	4.31177	5.46322	8.38e-05	0.00142951	1.59124
Rundc3a	0.568985	6.8072	5.46102	8.41e-05	0.00143421	1.13168
Apoe	0.7106	5.96494	5.46044	8.42e-05	0.00143473	1.29371
Rbp1	0.569246	6.02673	5.45987	8.43e-05	0.00143515	1.28191
Lincred1	1.2563	2.60648	5.45926	8.44e-05	0.00143515	1.73305
1700019N19Rik	1.53987	1.71053	5.45914	8.44e-05	0.00143515	1.73066
Ccdc92	0.702907	5.39827	5.45351	8.52e-05	0.00144875	1.4003
Pamr1	1.11717	4.19071	5.45307	8.53e-05	0.00144891	1.58725
Mylpf	-0.685166	5.47882	-5.45209	8.54e-05	0.00144951	1.41526
Kdm6b	0.403127	7.76523	5.45213	8.54e-05	0.00144951	0.942575
Emp2	0.951618	4.40889	5.45121	8.56e-05	0.00145082	1.55786
Trp53cor1	0.909019	4.05772	5.45052	8.57e-05	0.00145165	1.59702
Ccdc116	0.62862	5.68381	5.44487	8.66e-05	0.00146446	1.32642
Jph2	0.665441	5.35803	5.4445	8.66e-05	0.00146446	1.39203
Tdrd9	0.914411	4.00485	5.44459	8.66e-05	0.00146446	1.59206
Npbwr1	-1.43654	2.33896	-5.44116	8.71e-05	0.00147228	1.71018
Ddx5	-0.555425	7.50829	-5.43941	8.74e-05	0.00147492	0.986412
Enpp1	0.724699	6.19008	5.43949	8.74e-05	0.00147492	1.20779
Flywch2	0.857274	4.57348	5.43534	8.81e-05	0.00148477	1.50767
Slc1a1	0.78884	4.69279	5.42621	8.95e-05	0.00150831	1.47429
Rap1gap2	0.796673	5.58254	5.42167	9.02e-05	0.00151965	1.30287
Dscaml1	0.698322	5.16315	5.41894	9.07e-05	0.00152612	1.38281
Tsks	0.712785	5.29638	5.41816	9.08e-05	0.00152645	1.35596
Plcb2	0.813596	4.88849	5.41808	9.08e-05	0.00152645	1.42917
Nodal	0.889444	5.15966	5.4176	9.09e-05	0.00152674	1.3801
Tarbp2	-0.560756	6.78296	-5.41678	9.1e-05	0.00152799	1.08405
Gm2192	0.839631	4.47365	5.41548	9.13e-05	0.00152953	1.48518
Alkal1	1.38136	2.60268	5.41584	9.12e-05	0.00152953	1.65861
Hnrnpl	-0.606354	6.19677	-5.41456	9.14e-05	0.00153104	1.20814
Odf2l	-0.578674	6.21322	-5.40848	9.24e-05	0.00154685	1.19229
Gm5914	-0.720471	5.33327	-5.4067	9.27e-05	0.00155078	1.35674
H2ac4	-0.56162	6.32136	-5.40625	9.28e-05	0.001551	1.16422
Rab11fip1	0.627818	5.93964	5.40385	9.32e-05	0.00155669	1.19657
Rgs8	0.407304	7.57714	5.40186	9.35e-05	0.00155917	0.883814
Entpd2	0.699994	5.12565	5.4019	9.35e-05	0.00155917	1.3587
Csrnp1	0.739161	5.73818	5.40247	9.34e-05	0.00155917	1.23559
Gabrg3	0.580403	6.19571	5.39896	9.4e-05	0.00156574	1.13411
Tafa4	0.815224	4.57445	5.39879	9.4e-05	0.00156574	1.44149
Irf5	0.783533	4.8822	5.39663	9.44e-05	0.00157083	1.39126
Synj2	0.819299	4.65808	5.39573	9.46e-05	0.00157234	1.42413
Mir6546	0.772676	4.6734	5.39378	9.49e-05	0.00157683	1.41838
Ptpru	0.484527	6.60721	5.3916	9.53e-05	0.00158013	1.041
Vipr1	0.571649	6.80674	5.39164	9.53e-05	0.00158013	1.00342
Fam174c	0.636574	5.83252	5.39152	9.53e-05	0.00158013	1.19675
Rhpn1	0.499048	6.63714	5.38871	9.58e-05	0.00158712	1.02997
Herc4	-0.438426	7.18501	-5.38668	9.61e-05	0.00159187	0.945288
Npdc1	0.85665	4.92671	5.38558	9.63e-05	0.00159399	1.36361
Kif19a	0.461668	7.16206	5.38193	9.69e-05	0.00160347	0.92183
Insig1	-0.571068	6.16488	-5.38099	9.71e-05	0.00160513	1.1515
Ppp2r2b	0.669321	5.74026	5.37819	9.76e-05	0.00161116	1.19147
Naprt	0.890625	4.60965	5.37844	9.75e-05	0.00161116	1.3997
H2bc3	-0.577786	6.08973	-5.37397	9.83e-05	0.00162135	1.15455
1700001L05Rik	0.909652	4.16178	5.37415	9.83e-05	0.00162135	1.44856
Tmpo	-0.611423	6.72729	-5.3718	9.87e-05	0.00162663	1.01531
Trib2	-0.526404	7.07134	-5.3708	9.89e-05	0.00162744	0.940495
Hoxa13	0.803227	4.69856	5.37099	9.89e-05	0.00162744	1.37333
Dsp	0.786038	5.09576	5.36937	9.92e-05	0.00163058	1.30444
Spry2	-0.645897	5.64558	-5.36808	9.94e-05	0.00163227	1.23228
Upk3b	1.1304	2.87209	5.36829	9.94e-05	0.00163227	1.5601
Arhgef26	-0.671266	6.94357	-5.36727	9.95e-05	0.0016336	0.965338
Zfp420	0.754713	5.40609	5.36668	9.96e-05	0.00163425	1.23921
Hoxaas3	-1.80103	1.65028	-5.36521	9.99e-05	0.00163754	1.52599
Cox6b2	0.544367	6.23338	5.36398	0.000100129	0.001638	1.06231
Amigo1	0.616606	5.65561	5.36412	0.000100104	0.001638	1.18439
Kcnip4	0.93756	4.39249	5.36408	0.000100111	0.001638	1.40273
Maf1	-0.558258	6.27377	-5.3628	0.000100342	0.00164041	1.09446
Pabpc1l	0.99523	3.40241	5.35999	0.000100852	0.00164769	1.50113
Mfap4	0.892851	4.56253	5.35953	0.000100936	0.00164799	1.372
Actc1	1.37385	2.05236	5.35554	0.000101666	0.00165884	1.56776
AI661453	0.861879	4.4581	5.35371	0.000102004	0.00166326	1.37551
Clint1	0.612788	5.54975	5.35292	0.000102149	0.00166457	1.1858
Rps6ka1	0.561802	6.05673	5.35178	0.00010236	0.00166593	1.07649
Grm2	0.947329	4.08169	5.35175	0.000102365	0.00166593	1.41715
Dusp4	-0.558416	6.1218	-5.35062	0.000102576	0.00166696	1.10424
Abr	0.470164	6.93272	5.35034	0.000102627	0.00166696	0.904789
Dagla	0.612506	5.58681	5.35061	0.000102578	0.00166696	1.17366
Tra2b	-0.521303	6.66115	-5.34875	0.000102923	0.00166935	0.982187
Ago4	0.629929	5.85544	5.34848	0.000102973	0.00166935	1.11257
Cckar	0.952464	3.97439	5.34881	0.000102912	0.00166935	1.42356
Rtl6	0.468167	6.72818	5.34334	0.000103934	0.00168385	0.929223
2610035F20Rik	-0.528017	6.87606	-5.34257	0.000104078	0.00168511	0.926305
Plvap	0.565304	5.8809	5.34202	0.000104183	0.00168571	1.09582
Ssh1	0.536172	6.07316	5.33809	0.000104927	0.00169666	1.04793
1700018B08Rik	1.43137	2.34743	5.33768	0.000105005	0.00169683	1.53364
Gpr37	-0.58442	6.41379	-5.33525	0.000105466	0.0017032	1.01498
Fig4	0.484014	6.47383	5.33183	0.000106122	0.0017116	0.955557
Cnih3	0.645207	5.73667	5.3319	0.000106108	0.0017116	1.10726
2900026A02Rik	0.445251	7.09699	5.32972	0.000106528	0.00171706	0.836727
Sdc2	-0.701633	5.54154	-5.3278	0.000106899	0.00172193	1.1781
Izumo1	1.43344	2.19836	5.32684	0.000107084	0.0017238	1.51817
Tsc22d2	-0.343325	8.582	-5.32552	0.00010734	0.00172683	0.570467
H2ax	-0.462612	7.27877	-5.32153	0.00010812	0.00173827	0.806977
Nos3	0.439892	7.07306	5.32013	0.000108394	0.00173934	0.823272
Arhgef25	0.579705	6.78062	5.32022	0.000108376	0.00173934	0.875384
Rtl8c	0.861467	4.7903	5.32074	0.000108274	0.00173934	1.26765
Trmt10a	-0.422241	7.76439	-5.31886	0.000108643	0.00174223	0.711091
Hnrnpdl	-0.477738	7.36905	-5.31743	0.000108925	0.00174551	0.78298
Adam19	0.673458	5.315	5.31712	0.000108986	0.00174551	1.16745
Gal3st3	0.657113	5.47554	5.31666	0.000109078	0.00174587	1.13397
Guca1a	0.900284	3.98488	5.31601	0.000109206	0.00174681	1.36335
Nrp2	0.734864	6.84421	5.31449	0.000109508	0.00174987	0.851829
Ocstamp	1.00034	4.52439	5.31434	0.000109536	0.00174987	1.29522
Rem1	1.16954	3.20708	5.31291	0.000109821	0.00175331	1.43556
Smim7	-0.586907	5.97579	-5.31233	0.000109936	0.00175404	1.06422
Clptm1l	0.561971	6.05973	5.31077	0.000110248	0.00175779	0.999858
Pygm	0.713442	5.30417	5.31046	0.000110311	0.00175779	1.15697
Mroh6	0.546897	6.51147	5.30864	0.000110675	0.00176247	0.904234
Nol4	-0.380201	7.94572	-5.30762	0.00011088	0.00176352	0.655854
4930474N09Rik	1.61147	1.84843	5.30786	0.000110831	0.00176352	1.48458
Ogdhl	0.636493	5.54013	5.30543	0.000111321	0.00176903	1.09982
Alpk3	0.91724	4.15961	5.3052	0.000111367	0.00176903	1.3243
4732471J01Rik	0.77454	5.45993	5.30048	0.000112325	0.00178283	1.10586
Sox18	0.79441	4.66343	5.30022	0.000112378	0.00178283	1.24964
Tiam2	0.789969	4.53075	5.2993	0.000112566	0.00178471	1.26686
Tmem59l	1.11254	2.91721	5.29704	0.000113029	0.00179092	1.43174
Atg9b	0.523613	6.48216	5.29579	0.000113285	0.00179385	0.886555
Sphkap	0.753831	5.03695	5.29544	0.000113357	0.00179386	1.17981
Pkib	-0.763407	4.8122	-5.29486	0.000113476	0.00179462	1.22978
Zap70	1.02848	4.04341	5.29071	0.000114334	0.00180705	1.31134
S100a16	0.915103	3.90457	5.28879	0.000114735	0.00181225	1.32292
Gdf3	1.30543	2.49322	5.28781	0.000114939	0.00181434	1.44197
Insm2	0.534221	6.89247	5.28306	0.000115934	0.00182776	0.786005
Ccl27a	0.595796	6.34984	5.28331	0.000115882	0.00182776	0.888043
A830019P07Rik	-2.53949	1.13165	-5.28093	0.000116383	0.00183369	1.25293
1810026B05Rik	-0.569637	6.50277	-5.27993	0.000116595	0.00183588	0.891434
Pla2g15	0.612086	6.1268	5.27847	0.000116905	0.00183961	0.92479
Ltbp3	0.501986	7.176	5.27524	0.000117595	0.00184931	0.719991
Parvb	0.853664	5.39292	5.27401	0.000117856	0.00185227	1.07073
Zfp719	0.579811	5.88797	5.27291	0.000118093	0.00185442	0.966405
Gm10390	1.21043	2.7236	5.27269	0.00011814	0.00185442	1.4027
Smarca5	-0.456131	7.11755	-5.27232	0.000118221	0.00185453	0.745139
Stxbp2	0.774599	4.70347	5.2715	0.000118395	0.00185574	1.19118
Gm23363	1.25833	3.41149	5.27127	0.000118445	0.00185574	1.34232
1700054M17Rik	2.01171	1.33826	5.27044	0.000118624	0.00185739	1.39151
1500009C09Rik	0.569551	6.13502	5.26999	0.000118722	0.00185776	0.90805
B3galt4	0.52159	6.33789	5.26621	0.000119541	0.00186942	0.859917
Sars2	-0.498931	6.55917	-5.26226	0.000120402	0.00188172	0.842129
Ddx17	-0.541599	7.64719	-5.25894	0.000121131	0.00189194	0.623855
Arpc1b	0.847748	4.21975	5.25627	0.000121722	0.0019	1.22835
Epdr1	-0.765092	6.07543	-5.25486	0.000122035	0.00190135	0.947627
Dnajc7	0.398021	7.33569	5.25514	0.000121973	0.00190135	0.654092
Mrps15	0.526499	6.5712	5.25505	0.000121993	0.00190135	0.793335
Vwa3b	0.792214	5.6718	5.25432	0.000122154	0.00190203	0.975461
Spata32	0.949407	3.73983	5.2529	0.000122471	0.00190579	1.27567
Galnt2	0.591488	5.69643	5.25054	0.000122999	0.00191281	0.965718
Plcg2	0.838836	4.20823	5.24666	0.000123872	0.00192402	1.21224
Kis2	0.959849	3.80391	5.24671	0.000123861	0.00192402	1.25769
Gmip	0.700541	5.30843	5.24597	0.000124028	0.00192526	1.03711
Gm3233	0.792426	4.64173	5.24539	0.000124158	0.00192609	1.15257
Gfra3	0.888178	4.9036	5.2424	0.000124837	0.00193424	1.10541
Gm13032	1.87689	1.57338	5.24268	0.000124772	0.00193424	1.36346
1110020A21Rik	-0.428494	7.12821	-5.24186	0.000124958	0.00193494	0.685389
Nkx2-5	0.950243	3.52681	5.23409	0.000126741	0.00196133	1.2639
Hspg2	0.440324	6.84058	5.23041	0.000127595	0.00197247	0.697994
Ncs1	0.624077	5.72697	5.23031	0.000127617	0.00197247	0.921471
Zc2hc1c	0.602503	5.79071	5.22933	0.000127845	0.00197479	0.906026
Map4k2	0.511782	6.23954	5.22862	0.000128012	0.00197613	0.809818
Bex4	0.778287	4.89077	5.22829	0.000128089	0.00197613	1.08183
Lama3	0.651283	5.48609	5.22554	0.000128733	0.00198485	0.963527
Kcnq2	0.846013	4.70664	5.22483	0.000128899	0.0019862	1.10514
Mir130b	1.15507	2.83411	5.22374	0.000129156	0.00198894	1.30873
Xrn2	-0.552617	6.37135	-5.22095	0.000129815	0.00199665	0.809194
G0s2	0.730626	5.06826	5.22122	0.000129752	0.00199665	1.03756
Gm3173	0.900103	4.63219	5.22039	0.000129948	0.00199748	1.10816
Zkscan2	0.509937	6.22592	5.21832	0.00013044	0.00200329	0.79341
Foxj2	0.592132	6.06327	5.21813	0.000130485	0.00200329	0.82628
Hmgb1	-0.474148	6.70151	-5.21774	0.000130578	0.00200349	0.727156
Gamt	0.481098	6.46937	5.21727	0.000130691	0.00200401	0.742885
Ch25h	0.96049	4.56574	5.21667	0.000130834	0.00200498	1.11098
Platr30	-1.38366	2.41699	-5.21403	0.000131466	0.00201345	1.32691
Snhg11	0.643161	5.36138	5.21126	0.000132133	0.00202243	0.962648
Nbr1	-0.420314	7.62699	-5.20831	0.000132847	0.00203212	0.529216
Ccnd1	-0.472975	6.83086	-5.20612	0.000133378	0.002039	0.678463
Fa2h	0.572546	6.10715	5.20519	0.000133605	0.00204124	0.792836
Septin4	0.599794	6.1857	5.20446	0.000133783	0.00204149	0.774444
Lin28a	1.34643	3.44029	5.20467	0.000133732	0.00204149	1.22029
H2bc12	-0.516366	6.52214	-5.20363	0.000133988	0.00204337	0.741558
A230077H06Rik	1.05547	3.58151	5.20328	0.000134072	0.00204342	1.20262
Rin1	0.609979	5.96243	5.20239	0.000134292	0.0020443	0.818271
Clec18a	1.05617	3.21285	5.20258	0.000134244	0.0020443	1.23834
Adrb3	0.748216	4.73005	5.19933	0.000135045	0.00205445	1.05468
Slc6a19	0.871604	4.51737	5.19902	0.000135121	0.00205445	1.08545
Rhbdd3	-0.524788	6.95163	-5.19792	0.000135394	0.00205688	0.640223
Efcab12	0.544881	6.12591	5.19771	0.000135445	0.00205688	0.775568
Mir3569	-0.8646	4.19559	-5.19705	0.000135608	0.00205812	1.14043
Prpf38b	-0.479135	6.98485	-5.19634	0.000135784	0.00205955	0.629227
Rtn4rl1	0.761501	6.18329	5.19547	0.000136	0.00206158	0.755935
Speg	0.466792	8.0087	5.1941	0.000136342	0.00206553	0.41412
Mesp2	0.623171	5.62969	5.19022	0.000137311	0.00207772	0.8676
Gm12657	1.85073	1.15845	5.19039	0.000137269	0.00207772	1.24498
Olfr1107	-3.01086	0.56644	-5.1887	0.000137694	0.00208226	0.892011
Eif4g2	-0.503871	6.70758	-5.18776	0.000137932	0.00208461	0.670653
Eps8l1	0.461331	7.10418	5.18425	0.000138819	0.00209676	0.562732
Terc	0.653817	5.48888	5.18391	0.000138908	0.00209684	0.885558
Msrb3	0.730184	5.38914	5.18266	0.000139225	0.00210037	0.90309
Egfl7	0.953957	4.30408	5.1818	0.000139443	0.0021024	1.08223
Spock3	0.675175	5.49812	5.18142	0.000139542	0.00210264	0.878744
Drc1	0.851427	4.21412	5.17862	0.000140258	0.00211217	1.08742
Spata6	0.571938	5.89778	5.17618	0.000140886	0.00212036	0.78408
Slc9a3r2	0.784005	5.18066	5.17357	0.000141561	0.00212924	0.927922
Shld1	0.739776	4.86837	5.17268	0.000141792	0.00213144	0.983144
Klhl10	1.23857	2.41646	5.17029	0.000142413	0.0021395	1.24063
Slc35f1	-0.479036	6.54801	-5.16914	0.000142714	0.00214274	0.669617
Cyp1b1	-0.60502	6.02168	-5.16824	0.000142949	0.00214501	0.788774
C030018K13Rik	1.55497	1.95156	5.16622	0.00014348	0.00215168	1.24546
Ftl1	-0.479436	6.75946	-5.16481	0.000143849	0.00215594	0.615707
Lpar2	0.810614	4.74166	5.16431	0.000143983	0.00215667	0.988301
Fibcd1	0.646488	5.85368	5.16278	0.000144388	0.00216144	0.767307
Wdr82	-0.545743	6.44928	-5.16163	0.000144692	0.00216343	0.680142
Crybg2	0.721289	5.48215	5.16183	0.000144639	0.00216343	0.845069
Atf3	0.561322	5.81884	5.15918	0.000145343	0.00217188	0.769855
Fkrp	0.519574	6.17326	5.15655	0.000146045	0.00217978	0.688691
Lvrn	0.707844	4.94668	5.15656	0.000146041	0.00217978	0.939979
Rflna	0.682148	5.07319	5.15574	0.000146261	0.00218042	0.915661
Dpep3	1.4307	2.059	5.15586	0.00014623	0.00218042	1.22686
Ifrd1	-0.625438	6.37605	-5.15257	0.000147115	0.00219186	0.683733
Tspo	1.13876	3.16125	5.15222	0.000147209	0.00219196	1.15301
Cbfa2t3	0.629366	5.65484	5.15119	0.000147488	0.00219481	0.789552
Cyba	0.952581	4.89702	5.15	0.000147809	0.0021983	0.936016
2210016F16Rik	0.594543	5.70196	5.14897	0.000148088	0.00220116	0.775691
Slc9b2	1.01456	3.38674	5.14784	0.000148398	0.00220446	1.12268
Cabp1	0.564831	6.33858	5.14532	0.000149083	0.00221333	0.63279
Epop	0.575044	6.63998	5.14487	0.000149208	0.00221388	0.573165
Hoxc5	-1.27279	2.75425	-5.14366	0.000149538	0.00221748	1.19488
7530416G11Rik	0.881721	4.08808	5.14269	0.000149807	0.00221885	1.03679
Timp1	1.27142	2.6417	5.14299	0.000149722	0.00221885	1.17983
Esyt3	0.835896	4.22633	5.14193	0.000150015	0.00222063	1.01875
Tcf24	0.759306	5.03689	5.14102	0.000150265	0.00222302	0.894839
Ppp1r14a	1.06474	4.47592	5.1397	0.000150629	0.00222711	0.982263
Pkn2	-0.543468	6.27742	-5.13688	0.000151411	0.00223726	0.671519
Snx22	0.706628	5.3795	5.13629	0.000151576	0.00223726	0.819163
Emp3	1.02552	3.26257	5.13627	0.000151583	0.00223726	1.11444
Amotl2	-0.486999	6.48092	-5.13567	0.000151747	0.0022383	0.621999
Otp	0.65214	5.58821	5.13538	0.00015183	0.0022383	0.774022
Zfp575	0.920435	3.649	5.1311	0.000153028	0.00225463	1.06483
Nhlh1	0.873832	4.80769	5.13037	0.000153234	0.00225635	0.914843
Ube4b	-0.387278	7.50828	-5.12896	0.00015363	0.00226087	0.400605
Mir99ahg	-1.24603	3.30497	-5.12654	0.000154314	0.0022696	1.12781
Gm17634	0.759157	4.89117	5.12196	0.000155619	0.00228378	0.885411
Prtn3	0.980813	3.72313	5.12188	0.000155641	0.00228378	1.03996
9430021M05Rik	0.994858	3.77431	5.12271	0.000155404	0.00228378	1.03582
Slfn5os	1.27017	2.56882	5.12223	0.000155543	0.00228378	1.14785
Srrm4	0.446465	6.84197	5.12146	0.000155763	0.00228426	0.492765
Dtnb	0.415928	7.50816	5.11951	0.00015632	0.00229109	0.366726
Mapk6	-0.546188	6.33475	-5.11696	0.000157055	0.00230052	0.621563
Hnrnpu	-0.569377	7.07807	-5.11534	0.000157523	0.00230604	0.461321
Lkaaear1	1.61153	1.73374	5.11446	0.00015778	0.00230846	1.15514
H2-Bl	0.769899	5.35682	5.11293	0.000158225	0.00231363	0.779763
Tbrg1	0.780995	5.33062	5.10952	0.00015922	0.00232683	0.778693
Rbm39	-0.497201	6.93644	-5.10863	0.000159481	0.00232872	0.474299
1700066O22Rik	1.10526	3.40451	5.10845	0.000159534	0.00232872	1.04962
Patj	-0.687947	5.02458	-5.10474	0.000160627	0.00234061	0.846918
Fndc4	0.550008	6.17034	5.10488	0.000160586	0.00234061	0.59185
Tnnt2	0.893642	3.94864	5.10488	0.000160585	0.00234061	0.98376
Wnk2	0.409626	7.62703	5.10429	0.000160759	0.00234117	0.315979
Csf2ra	0.341029	8.15278	5.10105	0.000161722	0.00235384	0.212531
D630003M21Rik	0.630076	5.38201	5.09905	0.000162316	0.00236112	0.749807
Car12	0.928294	4.24974	5.09706	0.000162913	0.00236843	0.933436
Ctnnbip1	0.528853	6.33178	5.09658	0.000163058	0.00236918	0.54296
Rbm10	-0.553733	5.95811	-5.09615	0.000163186	0.00236967	0.663619
Bex1	0.802863	4.9445	5.09436	0.000163724	0.00237612	0.82477
Mir132	0.680909	5.33365	5.09302	0.000164128	0.00238062	0.747931
Dnaaf4	0.609472	5.84696	5.09123	0.000164671	0.00238635	0.63525
Mob3c	0.813924	5.07763	5.09109	0.000164713	0.00238635	0.794299
Cdh22	0.525023	7.49107	5.08913	0.000165309	0.00239361	0.311014
Nrgn	0.540479	6.5617	5.08194	0.000167514	0.00242414	0.469694
Mex3a	0.437214	7.68091	5.08007	0.000168092	0.00243112	0.259697
4933431G14Rik	-1.74681	1.78733	-5.07698	0.000169054	0.00244363	1.07361
A230001M10Rik	-1.90329	1.47505	-5.07352	0.000170136	0.00245785	1.03078
Pdzrn4	-0.523184	6.24276	-5.07254	0.000170441	0.00246034	0.557799
Hs6st2	0.690083	5.66033	5.07235	0.000170503	0.00246034	0.6399
Epc1	-0.488216	6.68262	-5.07023	0.000171171	0.00246857	0.453967
Rev3l	-0.503371	6.77573	-5.06919	0.000171498	0.00247187	0.433008
Nek7	-0.60039	5.71698	-5.06254	0.000173617	0.00250096	0.650208
Rftn1	0.726575	5.60904	5.06223	0.000173715	0.00250096	0.631298
Grk3	0.720986	4.71563	5.06167	0.000173896	0.00250213	0.802467
Plp1	0.804632	4.20555	5.05818	0.00017502	0.00251687	0.867327
Dgki	0.628224	5.35818	5.05652	0.000175558	0.00252316	0.675103
Prr18	0.616698	6.0663	5.04918	0.000177951	0.00255611	0.508135
R74862	0.455522	6.60346	5.04667	0.000178778	0.00256507	0.396012
Macrod1	0.580069	6.00966	5.04693	0.000178693	0.00256507	0.516929
Asb10	0.889589	3.80958	5.04589	0.000179039	0.00256588	0.891515
4933425B07Rik	1.34091	2.06594	5.04596	0.000179016	0.00256588	1.03639
Chrne	0.86031	4.66947	5.04439	0.000179534	0.00257151	0.777579
Kbtbd12	0.713188	4.85236	5.04133	0.000180552	0.00258464	0.742243
Ovol1	0.864494	4.08247	5.03971	0.000181094	0.00259092	0.848388
Pax6	-0.597916	7.0162	-5.03813	0.000181623	0.00259702	0.328996
Atad2b	-0.411901	7.25494	-5.03729	0.000181908	0.00259961	0.274722
Tmem268	0.554217	5.73497	5.03658	0.000182145	0.00260153	0.558302
Pcf11	-0.556295	6.18368	-5.0353	0.000182578	0.00260623	0.501722
Myo7a	0.600002	5.63907	5.03439	0.000182883	0.00260911	0.573958
H4c8	-0.532789	6.66128	-5.03339	0.000183223	0.00261101	0.391125
Copz2	0.75229	4.69403	5.03365	0.000183134	0.00261101	0.753779
Selenof	-0.510587	6.90493	-5.03273	0.000183446	0.0026127	0.337322
Nans	0.520189	5.94439	5.0323	0.000183592	0.0026133	0.50462
Cpne2	0.712917	4.70275	5.02944	0.000184565	0.00262568	0.744592
Myo1c	0.507718	6.38511	5.02749	0.000185235	0.00263076	0.401869
Camk1g	0.740871	4.59608	5.02791	0.000185091	0.00263076	0.75814
Glis1	0.760247	5.47243	5.02775	0.000185146	0.00263076	0.595868
Gm2696	0.875988	3.72398	5.02616	0.000185689	0.00263572	0.865106
Smyd5	0.889407	3.99415	5.0237	0.000186537	0.00264626	0.82938
Morn3	0.77071	4.469	5.02293	0.000186805	0.00264857	0.767288
Zmpste24	0.59706	5.4555	5.0214	0.000187334	0.00265458	0.589386
Pcyt2	0.490473	6.28398	5.02024	0.000187734	0.00265726	0.408932
1700012B09Rik	1.02116	4.10974	5.02054	0.00018763	0.00265726	0.809778
Pcsk2os1	0.775231	4.5174	5.01854	0.000188328	0.00266418	0.752247
Slc9a3	0.66478	5.35059	5.01746	0.000188704	0.00266799	0.603103
Parva	0.569737	6.79282	5.01643	0.000189064	0.00267159	0.301781
Tomm40l	-0.517468	6.22313	-5.01488	0.000189608	0.00267331	0.452286
Jun	-0.350235	8.33188	-5.01528	0.000189466	0.00267331	0.0303386
Rab26	0.494461	6.60805	5.01487	0.00018961	0.00267331	0.334327
Fam131b	0.615038	5.33771	5.01494	0.000189586	0.00267331	0.601626
Prcd	0.960009	3.43515	5.0121	0.000190588	0.0026856	0.871312
Crnde	-0.413807	7.20296	-5.01168	0.000190735	0.00268616	0.23582
Plpp7	0.648944	5.32712	5.01041	0.000191182	0.00269096	0.595053
Atp1a3	0.709542	5.0603	5.01001	0.000191326	0.00269148	0.646447
Gpr171	0.737407	4.8446	5.0052	0.000193037	0.00271404	0.676158
Crip1	0.965716	4.00107	5.00319	0.000193757	0.00272264	0.79078
Arhgap27	0.395319	7.8056	4.9966	0.000196138	0.00275303	0.0779605
Tacc2	0.445861	6.9822	4.99688	0.000196037	0.00275303	0.230752
Aldh3a1	1.25283	2.13601	4.99247	0.00019765	0.0027727	0.94091
Skida1	-0.542052	7.29343	-4.99206	0.000197798	0.00277324	0.185841
Prrg3	0.703938	4.74077	4.9911	0.000198149	0.00277662	0.667153
Cacna1i	0.663174	5.12671	4.98958	0.000198711	0.00278295	0.595798
Pik3ca	0.770712	4.35353	4.98652	0.000199841	0.00279722	0.715608
Myo16	0.613085	5.72094	4.9856	0.000200183	0.0027989	0.464388
Vil1	0.769428	4.59602	4.98585	0.000200092	0.0027989	0.679867
Fut11	0.403744	7.29612	4.98389	0.00020082	0.00280625	0.148302
H2ac10	-0.498927	6.29441	-4.98252	0.00020133	0.00281182	0.374493
Col23a1	-0.405535	7.19273	-4.98205	0.000201506	0.00281271	0.181352
Stx5a	-0.48723	6.60574	-4.98043	0.000202114	0.00281551	0.300763
Fgfrl1	0.455412	6.57302	4.98005	0.000202255	0.00281551	0.275483
Kbtbd4	0.607	5.66109	4.98006	0.000202251	0.00281551	0.467221
Crtap	0.702763	5.87428	4.98022	0.000202191	0.00281551	0.418594
Hmga2-ps1	0.756502	4.96813	4.97973	0.000202376	0.00281551	0.606765
Loxl4	0.854407	3.91846	4.97977	0.000202361	0.00281551	0.757346
Trib1	-0.454123	6.60348	-4.97739	0.000203256	0.00282619	0.294088
Trim65	0.39119	7.23171	4.97693	0.00020343	0.00282705	0.147187
Gm3264	0.843542	3.95514	4.9755	0.00020397	0.00283299	0.745184
Gng3	0.587211	5.83189	4.97473	0.000204263	0.0028355	0.41954
Pin1rt1	-1.36795	2.34911	-4.97313	0.000204872	0.00284239	0.911968
Hoxc13	0.658353	5.02855	4.97219	0.000205229	0.00284578	0.581763
Akr1cl	1.29558	1.98864	4.97071	0.000205793	0.00285203	0.90716
Rsad2	0.805205	4.06791	4.96965	0.000206197	0.00285606	0.720798
A730036I17Rik	-1.42843	2.37395	-4.96602	0.000207596	0.00287385	0.899118
Rtbdn	0.877783	4.38697	4.96427	0.000208271	0.00287845	0.669723
Fabp3	0.958407	3.90034	4.96435	0.00020824	0.00287845	0.730951
H1f6	1.56977	1.23796	4.9643	0.00020826	0.00287845	0.881257
Mrc2	0.525341	6.73662	4.9628	0.000208842	0.00288476	0.210704
Gstk1	0.719102	5.26856	4.96194	0.000209176	0.00288779	0.515329
Scarf2	0.48354	7.79861	4.96135	0.000209402	0.00288934	0.0110052
Mir6366	1.88788	0.592965	4.96046	0.000209751	0.00289257	0.794556
Uvrag	0.416619	7.63429	4.95766	0.000210843	0.00290429	0.0352466
Glipr1l3	0.800428	4.32809	4.9574	0.000210947	0.00290429	0.66492
Pkn3	0.819428	4.05254	4.95775	0.00021081	0.00290429	0.700605
Nxph4	0.447567	6.98459	4.95594	0.000211519	0.00291058	0.152295
Dlgap3	0.413947	7.22825	4.95336	0.000212536	0.00292298	0.10264
Necab3	0.772777	4.60541	4.95269	0.000212802	0.00292505	0.616621
1600014C23Rik	0.567521	5.59725	4.95233	0.000212946	0.00292543	0.429271
Acan	0.788073	4.1884	4.9509	0.000213511	0.00293159	0.671024
Atp11a	0.578423	5.65367	4.94964	0.000214013	0.00293369	0.411752
Cdk18	0.675107	5.24826	4.95019	0.000213795	0.00293369	0.497614
Klk8	1.22075	2.57648	4.94993	0.000213898	0.00293369	0.841186
Arhgap44	0.622162	5.38401	4.94903	0.000214256	0.00293383	0.467551
Itgb3	0.644903	5.58788	4.94929	0.000214151	0.00293383	0.424081
Eed	-0.512338	6.96879	-4.94808	0.000214634	0.00293741	0.163489
Pex26	0.421499	7.32814	4.94579	0.000215552	0.00294677	0.0695615
Cuedc1	0.639289	5.32445	4.94598	0.000215476	0.00294677	0.47447
Tagln	1.08247	3.26953	4.9446	0.000216028	0.00295167	0.766086
Tppp	0.588117	5.78613	4.94406	0.000216247	0.00295307	0.371387
Ophn1	0.603562	5.61285	4.94357	0.000216442	0.00295414	0.408877
Ntf3	0.968535	3.64923	4.94132	0.000217353	0.00296496	0.717605
Adam7	-1.09938	3.09521	-4.93593	0.000219541	0.0029932	0.799307
Mrgbp	0.488686	6.48551	4.93404	0.000220316	0.00300052	0.204337
Tmem151a	0.771199	4.36126	4.93424	0.000220233	0.00300052	0.617349
Rbbp7	-0.673514	5.563	-4.93357	0.00022051	0.00300154	0.438395
Tgfbr3	0.450245	6.71928	4.9328	0.000220825	0.0030042	0.157745
Rsph3b	0.535464	6.00288	4.93202	0.000221145	0.00300693	0.301817
Nr1i2	0.996145	3.44745	4.92942	0.00022222	0.00301992	0.718596
H2bc6	-0.466089	7.04339	-4.928	0.00022281	0.00302631	0.109196
Magi2	-0.41124	7.23176	-4.92703	0.000223214	0.00303015	0.0693472
Notch1	-0.393025	7.96912	-4.92424	0.000224375	0.00304428	-0.0751006
Zfp324	0.601611	5.5529	4.9239	0.000224519	0.00304459	0.38455
Ccdc91	0.564418	5.7328	4.923	0.000224895	0.00304805	0.343658
Ints8	-0.413491	7.03022	-4.92252	0.000225094	0.00304911	0.0992294
Ppp3ca	-0.42438	7.3762	-4.92137	0.000225577	0.0030509	0.031044
Ppfia3	0.334967	8.09668	4.92134	0.000225589	0.0030509	-0.119676
Cdc42ep5	1.00953	3.08573	4.92167	0.000225451	0.0030509	0.743891
Bin1	0.604242	5.48338	4.91714	0.000227366	0.00307328	0.3869
AI854703	0.725845	4.88391	4.9155	0.00022806	0.00308101	0.501399
Mapre3	0.455251	6.51135	4.91461	0.000228437	0.00308115	0.162898
Adamts14	0.766761	5.17315	4.91511	0.000228225	0.00308115	0.446114
Cfap161	0.796829	4.34587	4.91468	0.000228407	0.00308115	0.582982
Ehhadh	0.799286	4.58627	4.9126	0.000229297	0.00309109	0.544585
Marcks	-0.599972	6.62263	-4.90854	0.000231041	0.00311294	0.166059
Ensa	-0.560343	5.95062	-4.90629	0.00023201	0.00312433	0.307194
Ap3m1	-0.432799	6.75558	-4.90342	0.000233258	0.00313946	0.119225
9530026F06Rik	1.28763	1.95117	4.90155	0.000234072	0.00314873	0.787249
Gpr173	0.731599	4.8885	4.89991	0.000234791	0.00315672	0.471278
Thnsl1	-0.544801	6.02461	-4.89936	0.000235031	0.00315826	0.27768
Gm17619	-1.12746	3.41499	-4.89892	0.000235226	0.00315919	0.703175
Acot5	0.842165	4.061	4.8959	0.000236554	0.00317534	0.584782
Kcne1	0.573974	5.56599	4.89548	0.000236739	0.00317614	0.328372
Atoh7	0.632272	6.10462	4.89507	0.000236922	0.0031769	0.207328
Asic3	0.657877	5.4348	4.89195	0.000238302	0.00319371	0.348985
Scn5a	0.568937	5.51598	4.89062	0.000238895	0.00319995	0.329981
Cdkn1c	0.487672	6.24162	4.8895	0.000239397	0.00320464	0.169552
Cep295nl	1.12708	3.13077	4.88927	0.000239499	0.00320464	0.679957
Gcgr	0.827026	4.07079	4.88868	0.000239762	0.00320645	0.570171
Nr1d2	-0.494865	6.6311	-4.88688	0.000240573	0.00321559	0.116895
Nusap1	-0.456391	6.63782	-4.88648	0.00024075	0.00321625	0.113651
6430503K07Rik	1.01269	2.92866	4.88515	0.000241348	0.00322253	0.693501
Epha5	-0.426713	7.05081	-4.88448	0.000241654	0.00322323	0.023228
Rnf103	-0.38508	7.41683	-4.88447	0.000241656	0.00322323	-0.0481883
Pdpn	-0.747838	4.53741	-4.88402	0.000241859	0.00322424	0.510011
Ier5l	-0.449222	6.82352	-4.88336	0.000242157	0.0032265	0.0672641
Spata5	-0.444497	6.79462	-4.88187	0.000242832	0.00322866	0.0702474
Ubl5	-0.357845	7.57864	-4.88239	0.000242598	0.00322866	-0.0830762
Rims3	0.52834	6.39947	4.88209	0.000242733	0.00322866	0.122027
Dnah7c	0.926099	3.43832	4.88229	0.000242645	0.00322866	0.633101
Bdkrb1	1.07245	3.31669	4.88076	0.00024334	0.00323371	0.643958
Pcsk2	0.747401	4.70488	4.87869	0.000244281	0.00324452	0.462429
A230072E10Rik	1.37779	1.74263	4.87777	0.000244703	0.0032484	0.749027
Ldlr	-0.545654	6.00176	-4.87715	0.000244986	0.00325044	0.24011
Slc52a2	0.48384	6.15798	4.87397	0.000246444	0.00326636	0.158219
D730045A05Rik	1.49242	1.38845	4.87399	0.000246437	0.00326636	0.73717
Slc12a5	0.568001	6.12792	4.87187	0.000247415	0.0032775	0.159207
Stmn3	0.650679	5.34018	4.86668	0.00024983	0.00330776	0.321215
Rec8	0.976315	3.49257	4.86547	0.000250396	0.0033135	0.595817
Spred3	0.863737	3.98633	4.865	0.000250614	0.00331466	0.536496
Slc35e2	-0.537688	6.40647	-4.86343	0.000251353	0.00332212	0.124285
Zranb3	-0.504979	6.80436	-4.86324	0.000251442	0.00332212	0.0354078
Hspa1l	0.891046	4.22708	4.86191	0.000252066	0.00332861	0.500325
Hoxc6	-1.22251	2.48159	-4.86082	0.000252582	0.00333369	0.70888
Zfp697	0.452166	7.54787	4.85707	0.000254358	0.00335186	-0.141684
Nacc2	0.516603	6.02538	4.85758	0.000254119	0.00335186	0.155427
Gm29805	1.5889	1.75255	4.85708	0.000254356	0.00335186	0.713073
Plpp1	-0.410589	7.07721	-4.85556	0.000255082	0.0033579	-0.0383649
Klk13	1.5933	1.20932	4.85571	0.000255008	0.0033579	0.697136
Sall2	0.490152	6.31277	4.85389	0.000255878	0.00336323	0.0868202
Fmnl1	0.670054	5.33237	4.85418	0.000255741	0.00336323	0.29907
Arhgap36	1.18636	2.90507	4.85387	0.000255888	0.00336323	0.638894
Vsig10l	0.479564	7.04328	4.85356	0.000256037	0.00336344	-0.0549306
Inka1	0.536482	5.68934	4.85297	0.000256318	0.00336537	0.220957
Map3k11	0.484727	6.70639	4.85194	0.000256814	0.00336965	0.00509129
Ntng2	0.643497	5.83075	4.85174	0.000256911	0.00336965	0.185319
Wwox	-0.60711	5.76478	-4.84934	0.000258069	0.00337956	0.238014
Luc7l2	-0.460834	7.15622	-4.84969	0.000257898	0.00337956	-0.0634065
Prss12	0.583311	6.33555	4.84961	0.000257936	0.00337956	0.0723062
Gm16596	0.647076	5.07592	4.84828	0.000258581	0.00338451	0.339508
Prima1	0.80207	4.01285	4.84693	0.000259235	0.00339131	0.49959
Cnksr1	0.721631	4.52295	4.84586	0.000259753	0.00339633	0.429007
2310016G11Rik	-0.945051	3.47459	-4.84294	0.000261178	0.00340974	0.588258
Hexa	0.519935	5.82088	4.84257	0.000261361	0.00340974	0.172352
Mei4	0.649528	5.30944	4.84255	0.000261371	0.00340974	0.281781
Drd2	0.779428	5.30507	4.84238	0.000261455	0.00340974	0.281023
Galnt6	0.842898	4.12807	4.84298	0.00026116	0.00340974	0.477815
Lhx5	0.60989	5.48667	4.84194	0.000261672	0.0034108	0.243552
Aldh9a1	0.443745	6.74251	4.84109	0.000262086	0.00341443	-0.0220547
Serpine1	1.15169	3.89312	4.83886	0.000263183	0.00342695	0.499437
Tom1	-0.629354	5.53048	-4.83786	0.000263678	0.00343068	0.260585
Gm3005	0.854801	4.22096	4.83773	0.000263741	0.00343068	0.455924
Septin3	0.473355	6.47232	4.83628	0.000264462	0.00343828	0.0206748
Dlgap2	0.889764	3.92917	4.8358	0.000264698	0.00343958	0.489148
Josd2	0.46167	7.0664	4.8342	0.000265494	0.00344813	-0.0963312
Gpd1l	0.510346	6.25175	4.82929	0.000267945	0.00347819	0.0514834
Amn	0.770068	5.1125	4.82854	0.000268323	0.00348129	0.2946
Acot4	0.628441	5.17371	4.82824	0.000268474	0.00348147	0.282495
Gabrq	0.777181	4.63502	4.82792	0.000268635	0.00348176	0.378111
Klhl29	0.496112	6.31868	4.82753	0.000268833	0.00348254	0.0350305
4930463O16Rik	0.909606	3.88542	4.82466	0.000270285	0.00349955	0.473687
Tmem81	-1.63422	1.43333	-4.82034	0.000272481	0.00352617	0.622058
Dennd4a	-0.423156	7.00132	-4.82001	0.000272653	0.00352658	-0.0914291
Mcm9	-0.512388	6.32134	-4.8176	0.000273886	0.00354071	0.0546452
Caprin1	-0.464168	6.56745	-4.81704	0.000274178	0.00354267	-0.0040992
Clec2d	-1.03746	3.43977	-4.8143	0.000275591	0.00355891	0.542266
Ercc5	0.535197	6.64675	4.81405	0.000275717	0.00355891	-0.0567409
Dysf	0.68775	5.13773	4.81345	0.000276029	0.00356112	0.261343
Rccd1	-0.443473	7.21686	-4.8118	0.000276888	0.00356895	-0.148352
Nos1	0.685673	4.69341	4.81173	0.00027692	0.00356895	0.338297
Fem1b	-0.424508	6.73887	-4.81145	0.000277068	0.00356904	-0.0535649
Rbm14	-0.901129	4.02298	-4.81056	0.000277532	0.00357319	0.455231
Grem1	0.943095	3.18335	4.80969	0.000277982	0.00357716	0.528631
Zdhhc22	1.04289	2.86035	4.80384	0.000281053	0.00361483	0.552229
H2ac7	-0.43133	6.68517	-4.80085	0.000282639	0.00363338	-0.0623321
Tbx15	0.779399	4.65219	4.79828	0.000284006	0.00364908	0.319532
Lrrc8e	0.866922	3.96309	4.79543	0.000285532	0.00366683	0.409683
2700070H01Rik	0.798963	3.98398	4.79489	0.000285819	0.00366864	0.406098
Riiad1	0.868371	3.7144	4.79436	0.000286103	0.00367042	0.438064
Hoxd9	-0.652909	5.0671	-4.79405	0.000286269	0.00367068	0.256861
Scara5	0.925255	3.60445	4.79104	0.000287893	0.00368963	0.444954
Cox7a1	0.737463	4.50392	4.78682	0.000290187	0.00371714	0.320812
Glyctk	0.721811	4.51394	4.78479	0.000291297	0.00372946	0.315491
Gm16023	0.4082	6.87552	4.78418	0.000291634	0.00373188	-0.156227
Tomm20l	0.946461	4.02183	4.78344	0.00029204	0.00373518	0.379879
6820431F20Rik	-0.588635	6.27063	-4.78244	0.000292588	0.00373839	0.00226334
Dact3	0.40926	7.13676	4.78264	0.000292478	0.00373839	-0.207858
Gpr149	-0.864229	3.93517	-4.78114	0.000293307	0.00374379	0.411563
Ncor2	0.456322	6.37277	4.78134	0.000293196	0.00374379	-0.0642755
Trim24	-0.381552	7.32523	-4.78034	0.000293745	0.00374609	-0.231126
4930544D05Rik	1.21395	2.48745	4.78027	0.000293785	0.00374609	0.543099
Tacr3	-0.989834	3.23052	-4.77905	0.000294458	0.00375277	0.499257
2810021J22Rik	0.773539	4.80044	4.77805	0.000295015	0.00375797	0.256737
Dhrsx	-0.451173	6.8241	-4.77633	0.000295972	0.00376636	-0.13832
Efemp2	0.505027	6.58452	4.77649	0.00029588	0.00376636	-0.116622
Poldip3	-0.517685	6.55385	-4.77592	0.000296197	0.00376732	-0.0770793
Hck	0.706006	4.94148	4.77414	0.000297195	0.00377811	0.224395
5730596B20Rik	-1.03652	3.01688	-4.77257	0.000298072	0.00378735	0.509222
Tex19.2	1.2427	2.06312	4.77078	0.000299077	0.00379821	0.552724
Rps6kl1	0.613185	5.18587	4.76887	0.000300153	0.00380994	0.167525
Syt13	0.621567	5.3966	4.76634	0.000301585	0.0038262	0.118597
Pdxk	0.483311	6.0575	4.76475	0.000302493	0.00383579	-0.0287959
Nptx1	0.591577	6.08681	4.76424	0.000302785	0.00383756	-0.0381857
Adra2a	0.660902	5.3766	4.76312	0.000303424	0.00384373	0.116564
Tnks1bp1	0.783149	4.04571	4.76272	0.00030365	0.00384466	0.338114
Kank1	0.684415	5.4033	4.76218	0.000303957	0.00384662	0.108676
Rtn4	-0.327832	7.98882	-4.7612	0.000304523	0.00385122	-0.394174
Phlda3	0.521754	6.87851	4.76102	0.000304626	0.00385122	-0.202472
2700081O15Rik	0.364249	7.73572	4.76025	0.000305067	0.00385485	-0.362614
Rasgrp1	0.687603	4.68378	4.75973	0.000305363	0.00385666	0.241682
Tfr2	0.729209	5.21277	4.75788	0.000306431	0.00386821	0.140355
Pkp1	0.772866	4.15003	4.75694	0.000306973	0.00387311	0.313848
Ints13	-0.47829	7.11858	-4.75607	0.00030748	0.00387598	-0.235803
[truncated: 23,210 more rows]

## Sheet: DEGs DARs and cut&run peaks
Names	total	elements
Chd4 cut&run proximal Diffbind proximal scRNA-seq DEGs	33	Ndufa4l2
		Magi1
		Ddx3x
		Gadd45g
		Rps19
		Rps27a
		Plagl1
		Jund
		Gas1
		Lsm2
		Erg28
		Lnpk
		Cox6b2
		Bzw2
		Ier2
		Neurod1
		Hnrnph1
		Atp5g2
		Atp6v0c
		Cdk4
		Paip2
		Sarnp
		Eif3f
		Tcf4
		Tbx3
		Jpt1
		Tmpo
		Rbfox2
		Mbnl2
		Puf60
		Cited2
		Rps29
		Qdpr
Diffbind proximal scRNA-seq DEGs	29	Necab2
		Mt1
		Mien1
		Nme2
		4930447C04Rik
		Pkib
		Igf2
		Snhg11
		Atp1a3
		Slc1a6
		Tmeff1
		Ccdc136
		Ube2q2
		Apoe
		Rom1
		Ptf1a
		Sorcs2
		Rpl5
		Fgd4
		Slc1a3
		Rab6b
		Zfp385a
		Prcd
		Cenpe
		Cldn5
		Slc6a13
		Nxph4
		Hnrnpab
		2024-09-04
Chd4 cut&run proximal scRNA-seq DEGs	318	Srrm1
		Scaf11
		Bnip3l
		Rplp2
		Glo1
		Spon1
		Hdgf
		Sox4
		Cerk
		Cdk6
		Dusp26
		Tmsb10
		Rpl37
		Apex1
		4921524J17Rik
		Ptprs
		Ppig
		Eef2
		Ckb
		Rpl27
		Mybl1
		Npm1
		Cadm1
		Ran
		Rab34
		Ddah2
		Rps8
		Ss18
		Rcc2
		Igfbp4
		Gm1673
		Srsf3
		Rpl26
		Chchd2
		Tuba1b
		Camta1
		Hist1h2ae
		Srrm2
		Cdh2
		Nr1d1
		Meis2
		Pik3r1
		Cnn3
		Nt5c
		Bhlhe22
		Rnf130
		Lamtor3
		Gng3
		Gm16286
		Adh5
		Cald1
		Rps20
		Mex3a
		Nol4
		Rpl36
		Lman1
		Nt5dc2
		Tgfb2
		Rps2
		mt-Atp6
		Rps7
		Thap11
		Bub3
		Rpl10a
		Lcorl
		Irx5
		Ap2s1
		Ccar1
		Rpl29
		Ephb2
		1500011B03Rik
		Atp5g1
		Hnrnpa0
		Erh
		Igf1r
		Spop
		Hspd1
		Wbp2
		Rpl17
		Atox1
		Son
		Rps26
		Anapc11
		Rfxap
		Tigd2
		Ahi1
		Ywhab
		Arid4b
		Ptov1
		Rps12
		Myl12a
		Tmed2
		Cfl1
		Rpl7
		Tcerg1
		Klf9
		Rcn2
		Prdx2
		Sap30l
		Mrpl42
		Ddx5
		Rplp0
		Rpl39
		Rsrp1
		Crx
		Top1
		Rpl8
		Lmnb1
		Prox1
		Eif4a1
		Rpl32
		Hmgb1
		Cox20
		Nfic
		Trir
		Rpl22
		Ndufv3
		Hist1h2bj
		Cdc26
		Klhdc8b
		H3f3b
		Rps23
		Pgp
		Insm1
		Atp5l
		H3f3a
		Rps10
		Rpl18
		Osgep
		Rps3
		Rab11fip2
		Top2a
		Rps25
		Pcgf3
		Kctd20
		Gtpbp4
		Rpl27a
		Rps11
		Hbp1
		Hes5
		Park7
		BC004004
		Syt1
		Rplp1
		Rpl38
		Chgb
		Rps24
		Snap25
		Pnrc1
		Pabpn1
		Gatad2a
		Hnrnpa1
		mt-Nd4
		Gng5
		Rps18
		Rpl11
		Runx1t1
		Lamp1
		Rpl19
		Rps6
		Rpl13a
		Dusp16
		Ube2e3
		Pink1
		Prc1
		Eef1a1
		Rpl30
		Prdm1
		Ybx1
		Rrp1
		Rps14
		Rpp25l
		Aplp2
		Zbtb12
		Tcf25
		Camk2d
		Tmem258
		Drap1
		Naca
		Rpl37a
		Rpl34
		Auts2
		Rax
		Fabp5
		Gpm6a
		Tle1
		Ascl1
		Zcchc9
		Rpl13
		Ap4m1
		Chd4
		Hnrnpa3
		Zfp36l1
		Zmiz1
		Alg5
		Rps5
		Pdap1
		Cox7a2l
		Slc38a2
		Fbrsl1
		Ubn1
		Snrpf
		Cplx2
		Gabarap
		Sucla2
		Mapre1
		Rpl7a
		Commd3
		Nectin3
		Dtx1
		Prss23
		Rpl41
		Smarcc1
		Rpl18a
		Klf13
		Rack1
		Mpc2
		Kpnb1
		Rps3a1
		Amotl2
		Rpl23
		Shisa2
		Pura
		Msi2
		Rps13
		Pum1
		Notch1
		Calm3
		Rnd3
		Hsp90aa1
		Adnp
		Rpl4
		Eif3k
		Jam3
		Zfp219
		Arid1a
		Rora
		Tpt1
		Rpl23a
		Snrpe
		Scg5
		Klf10
		Cirbp
		Rtn4
		Snrpd2
		Hectd1
		Rpl14
		0610010K14Rik
		Oaz1
		Nrip1
		Sox11
		Psip1
		Ndufv1
		Actb
		Insig1
		Ndufa13
		Ndufa4
		Mgarp
		Rps15a
		Wipi1
		Smim10l1
		Ctsl
		Ccdc34
		Ddrgk1
		Rps21
		Prdx6
		Cox8a
		Rpl35a
		Sptssa
		Stmn1
		Kifap3
		Eny2
		Elovl4
		Hspe1
		Lrrfip1
		Use1
		Zranb1
		Dpysl3
		Rps15
		Mrpl34
		Fau
		Msmo1
		Zfp68
		mt-Cytb
		Zfp157
		Fscn1
		Cript
		Hmx1
		Ywhaz
		1110004F10Rik
		Anp32e
		Rpl21
		Tubb5
		Rpl15
		Glcci1
		Lmo4
		Rap1b
		Zfp30
		Pfdn6
		Timm10
		Map7
		Uqcrh
		Cadm2
		Rpl3
		Rps9
		Cfap20
		Tlk2
		Gnl3
		Atp5g3
		Ptms
		Ppp2r3c
		Usf2
		Rpl35
		Rpl12
		Cotl1
		Mrps5
		Gkap1
		Ube2i
Chd4 cut&run proximal Diffbind proximal	528	Cd3eap
		Pcdh1
		Mon1b
		Snip1
		Blvrb
		Dctn3
		2024-03-09
		Ntrk2
		Chst12
		Nrep
		Clrn2
		Tnpo1
		Ccdc71
		Mpp2
		Gbf1
		Dnajc7
		Large2
		Mtx3
		Hlcs
		Ndufb3
		Ube2m
		Tram1l1
		Hr
		Paf1
		Plekhh1
		Fam89b
		Spred1
		Psmc6
		Scaf1
		Ndufs7
		Tpr
		Hist1h3c
		Sort1
		Shmt2
		Cyhr1
		Cdk1
		Mfsd12
		Rbm15
		Cux1
		Hoxd11
		AW549877
		Pdgfa
		Kmt2e
		Ubxn6
		Sim1
		Glis2
		Chd2
		Mfsd3
		Ggt7
		Ik
		Chmp2a
		Aurka
		Olig1
		Pbdc1
		Robo2
		Plcd3
		Alg14
		Rmi1
		Lman2
		Fnip2
		Klhl24
		Wdr92
		Plxnb1
		Piezo1
		Rhoa
		Asf1a
		Arl6ip4
		Prrt2
		Rere
		Ammecr1l
		Gp1bb
		Lrrc4b
		Syt14
		Pex16
		Ak1
		BC003331
		Mgme1
		Usp3
		Spon2
		Cdkn1b
		1700030J22Rik
		Celsr3
		Abcb8
		Thoc6
		Pcdh17
		Ttll5
		Tmem38a
		Ptdss2
		Zfp629
		Baz1b
		Ankmy2
		Clhc1
		Umps
		Dap3
		Zfp184
		Iqce
		Gm10800
		Desi2
		Hnrnpa2b1
		Bbs2
		Hist1h4j
		Tomm40l
		2700060E02Rik
		Hivep3
		Hist1h2af
		Pdia4
		Dnah3
		Aqp6
		Hoxd12
		Snrnp70
		Anapc5
		Mafb
		Zmynd8
		Tmem69
		Hmgn2
		Rasl10a
		Chchd1
		Ppp2r5d
		Hcfc1r1
		Mrpl54
		Cbs
		Hist1h1c
		Mrm2
		Pde5a
		Apoa2
		Nemp1
		Fndc3b
		Atxn7l3
		Notch3
		Alkbh5
		Syce2
		Arhgef37
		Osbpl9
		Hs3st3b1
		Psme3
		Atg9b
		Clock
		Olig2
		Ep400
		Slc13a5
		Syngr4
		Dnali1
		Lnpep
		Prkab1
		Sema3f
		Hoxb8
		Abcb9
		Senp6
		Tcta
		Ccdc94
		Slc20a1
		Kcnc3
		Actl10
		Paxip1
		Cables2
		Ptcd3
		Agap3
		Tpmt
		Hoxd13
		Tac4
		Aco1
		Fam126b
		Wdr95
		Zbtb7b
		Eif3a
		Smim7
		Gm16253
		Tom1
		Ache
		Hist1h2ab
		Shoc2
		Lmcd1
		Ung
		Rassf8
		Gtpbp3
		Csnk2a1
		Tssc1
		Zfyve28
		Grcc10
		Smim12
		Gpbp1l1
		Endod1
		Prrxl1
		Hist1h1d
		Pagr1b
		Plcl2
		Arhgef10l
		Alkbh2
		Psmd3
		Cdca4
		Grasp
		Bckdk
		Cdc20b
		Kifc2
		Cyth2
		Fam160b1
		Celf3
		Ttc16
		Mapk6
		Odf2l
		Zpr1
		Stx17
		Thap8
		Cbarp
		Hist1h1b
		Ccdc14
		Kif5b
		Endog
		Vps36
		Celf4
		Hic1
		Ptrh1
		Usp28
		Gm10549
		Npas4
		Slc17a7
		Pspc1
		Gucy2e
		Cp
		Mtf2
		3110043O21Rik
		Kcnh4
		1700064H15Rik
		Yeats4
		Usp10
		Ppp1r1b
		Wdr62
		Rgs8
		Zfp719
		Elp4
		Hnrnpul1
		Snx5
		Itm2c
		Lmf1
		Nop53
		Sh2d3c
		Zfp143
		Hist1h2ai
		Per1
		Tesk2
		Kcnk9
		Med29
		Anapc7
		Carnmt1
		Nlrp10
		Ap3b2
		Ddx17
		Hist2h3b
		Topors
		Rhbdf2
		Numbl
		Hist1h4h
		Mif4gd
		Slc48a1
		Mok
		Tmem159
		Rsph3b
		Ccdc28a
		Pih1d1
		Ficd
		Hist1h4f
		Tle2
		Plcb3
		Snap91
		Daglb
		Ly6g6f
		Kpna1
		Lin28a
		Zfp423
		Ahctf1
		Atp5d
		Dlgap3
		Fam58b
		Pigv
		Hnrnpk
		Ust
		Aggf1
		Myc
		Mnt
		Arc
		Ptpn6
		Poldip3
		Acss2
		Cstf2t
		Gab1
		Evx2
		Kif26a
		Rab40b
		Tbc1d17
		2024-03-04
		Ypel5
		Fxyd3
		Megf8
		Brat1
		Dlx2
		Ldlrad4
		Msh3
		Cacnb3
		Trim41
		4930427A07Rik
		Foxa2
		Ehbp1l1
		Cox6a1
		Ccnd1
		Dcdc2a
		Tmub1
		Crmp1
		Zpbp
		Sptbn4
		Dpysl5
		Herc4
		C87436
		Rapgef3
		Cbx3
		Ndufa2
		Acsf3
		Dnajc18
		Gpaa1
		Zfp282
		Ephb4
		Col23a1
		Mtdh
		Knl1
		Prcp
		Tub
		Gdf9
		Cxcr4
		Pno1
		Top2b
		Vps4a
		Ybx2
		Zbtb46
		Kdm1b
		Ezh2
		Kpna2
		Mamdc4
		Swsap1
		Ormdl2
		P2rx4
		Pitx3
		Traf3
		Zfand5
		Hist1h3e
		Pemt
		Gm9837
		Ppox
		Immp1l
		Avpi1
		Rexo4
		Usp34
		Tmem256
		Dnajc22
		Nr2f1
		Plekhf2
		Ctnna3
		H2-DMa
		Rps6ka1
		Gm4969
		Ssbp4
		Cpsf2
		Akt1s1
		Rae1
		Pcf11
		Txnl4b
		Nek2
		Fbxo46
		Rnpc3
		Nemf
		Slc26a6
		Ubxn11
		Junb
		Ddias
		Vav1
		Plbd2
		4930524J08Rik
		Muc1
		Mtfp1
		Uqcrq
		Smc2
		Gzf1
		Kdm6a
		Nlgn2
		Mzf1
		Vsnl1
		Cygb
		Git1
		Mcm5
		Aldh16a1
		Mylk2
		Pnp
		Dhx38
		Skil
		Irf2bp2
		Phpt1
		Gm10518
		Cdc25c
		Hspa12a
		Gm960
		Stpg2
		Phrf1
		Mphosph9
		Zswim8
		Rdm1
		Pcbp2
		Onecut1
		Srsf6
		Ewsr1
		Dscr3
		2810006K23Rik
		Dynll1
		Fus
		Rnf220
		Rps6kc1
		Marcks
		D930007J09Rik
		Pcnx3
		Cactin
		Lrtm2
		Vegfb
		Cetn3
		Stub1
		Neurl1a
		Fezf2
		BC051142
		Cry1
		Cars2
		Fmc1
		Ncdn
		Nfe2l1
		Riiad1
		AU040320
		Fbxo11
		Fat4
		Map2k2
		Fance
		Svbp
		Flcn
		Uaca
		Tle4
		Rsu1
		Map3k11
		Gpr176
		Tmem167b
		Fgfr1op2
		2900026A02Rik
		Aff1
		Ctif
		Ipo11
		Gpr137c
		Glg1
		Crebl2
		Arhgap4
		Ppp1r13l
		Hnrnpd
		Snf8
		Sema3b
		Irs1
		Ctdp1
		Zfp963
		Polr1a
		Fem1a
		Ythdf3
		Myh10
		Kdm3b
		Rras
		Aurkb
		Epha10
		Cldnd1
		Enkur
		Ttll1
		Npr2
		Prpsap1
		Adck1
		Nudt1
		Tmem121
		Ints13
		Ankrd13b
		Kbtbd2
		Adam12
		Med15
		Trio
		2310039H08Rik
		Brpf1
		Dhfr
		Add1
		Hmgxb4
		Dennd2a
		Fgf8
		Tesmin
		Gga2
		Gtf3c6
		Mob4
		Dusp5
		Hist1h2bb
		Mettl17
		Fzd9
		Fkbp10
		Tmem198
		Tle6
		Abhd16a
		Prr36
		Psmb3
		Aspm
		Trappc12
		Gm20388
		Cstf1
		Rhbdd3
		Akap8l
		Ccne1
		Txndc16
		P3h4
		Cyth3
		Ubl5
		Mrps15
		Tnrc18
		Ppp6r3
		Pusl1
		Hoxd10
		Jun
		Apba3
		Hsd11b2
		Csnk1g2
		Mkln1
		Cdyl2
		Mib2
		Ogfod2
		Hdgfl2
		Hist1h2bp
scRNA-seq DEGs	258	Spock2
		Ggh
		C1qtnf4
		Tcfl5
		Aig1
		Ly6e
		Crabp2
		Rpl24
		Malat1
		Ndufb1-ps
		Eif3h
		Agpat3
		Mrps33
		Snhg5
		Mir124-2hg
		Tle5
		Prom1
		Meg3
		Polr2c
		1700048O20Rik
		Snhg12
		H2afy
		Thoc7
		Jtb
		Rpl9
		Rps17
		Aatf
		Metap2
		Gm15417
		Trim44
		Cplx3
		Itgb8
		Ankrd12
		Ndufb10
		Cct8
		Pcgf5
		Gm42418
		Sfxn1
		Bin1
		Gm30382
		Rbp1
		Cxcl14
		Eif2s2
		Fth1
		Egr1
		Elmod1
		Bex3
		Eif1b
		Fam57b
		Vdac1
		Rps16
		Smim11
		Cpsf6
		Slc6a1
		1810026B05Rik
		Ebpl
		Car2
		Nrl
		Mmp2
		Lgalsl
		Islr2
		Map1b
		Rpsa
		Cd63
		Frmd4a
		Cnot2
		1110038B12Rik
		Dlc1
		Gstm5
		Fubp1
		Aldoa
		Ndfip1
		Ssb
		Sorbs2
		Spint2
		Nono
		Ldha
		Rtraf
		Tmem230
		Mt2
		Rpgrip1
		Cltb
		H1f0
		E130114P18Rik
		Mrpl23
		Mbp
		Rpl36a
		Gm5914
		Tceal9
		Cox7c
		Rpl6
		Nnat
		Eif3i
		Set
		Tagln3
		Apc
		Mrpl15
		Serbp1
		Zdbf2
		Lmo1
		Snhg6
		Lsm14a
		Tmsb4x
		Dyrk2
		5430416N02Rik
		Hcn1
		Plgrkt
		Csrp2
		Crabp1
		Akr1a1
		Ncam1
		Rpl31
		Kcne1l
		Tpm1
		Egfl7
		Rab14
		Oip5os1
		Rps4x
		Ly6h
		Unc119
		Serpine2
		Tma7
		Cyb5a
		Polr2k
		Maged2
		C1qtnf12
		Tsen15
		Cox4i1
		Vps41
		2024-09-03
		Gng10
		Chd3
		Ldhb
		Ctsf
		Minar2
		Tfap2b
		Pla2g7
		Braf
		Dpm1
		Purb
		Arhgap31
		Mrps17
		Rorb
		Micos13
		Cd81
		Pcbp4
		Fbxw7
		Rian
		Ptp4a3
		Cdkn1c
		Pomp
		Atrx
		Amer2
		Zkscan3
		Mpped2
		Cebpb
		Csde1
		Snrpg
		Rnf165
		Ppfia2
		Snhg1
		Gngt2
		Arpc3
		Plekho1
		Rsrc1
		Nenf
		Mocs2
		Zfp637
		Podxl2
		Ass1
		Cst3
		Gnas
		Serf1
		Tulp1
		Frmd4b
		Nr2e3
		Miat
		Epb41l4aos
		Tpd52
		Cdk14
		Dpysl4
		Thsd7a
		Cox6b1
		Gpm6b
		Med8
		Pdc
		Pcdh15
		Pax6
		Slc25a4
		Myl6
		Zfp330
		Mdk
		Supt4a
		Rps28
		Cdkn1a
		Mfap4
		Chchd10
		Zfas1
		Tspan15
		Eif3m
		Timm10b
		C1d
		Otx2
		Wdr26
		Map1lc3a
		Cbx1
		Rcbtb2
		Eml5
		Mrps10
		App
		Zwint
		Ube2e1
		Snrpb2
		Emg1
		Metap1d
		Pdpn
		Olfm1
		Clstn1
		Uchl1
		Atp6v0b
		Rem2
		2410006H16Rik
		Ciapin1
		Acp1
		Ifitm2
		Lsm5
		Nhlh2
		Snrpd1
		mt-Nd2
		Gt(ROSA)26Sor
		Atp1b2
		Npm3
		Ankrd33b
		Acyp2
		Pou3f2
		Scoc
		Zfp422
		Lockd
		Chd5
		Cacna2d4
		Nhs
		Itm2b
		Rpl28
		Tbca
		Dmd
		1810058I24Rik
		Gas5
		Xist
		Pfn2
		Stx3
		Igfbp2
		Psma5
		Phf14
		Bex1
		Samd11
		Ptprd
		Syp
		Ryk
Diffbind proximal	1058	Wnt11
		Eid2b
		Zfp607a
		Setd6
		Nrsn1
		Shc2
		Arid3c
		Itgb7
		Wnk4
		Ripply2
		Gm5134
		Nek6
		Lzts1
		Lgi3
		Pitpnm3
		Cend1
		Stk24
		Axl
		Irs4
		Pnma3
		Arhgap29
		Batf3
		Pole3
		Tcea2
		Fam81a
		Rsph10b
		Gm9945
		Grifin
		Hsf4
		Fam212a
		Kcnc1
		Nfkbia
		Fstl3
		Rho
		Tex19.1
		En2
		Cacng4
		Foxe1
		Macf1
		Hoxc8
		Nr6a1
		Rusc1
		Catsper4
		Syt16
		Fbp1
		Zkscan7
		Bcl6b
		Msl3l2
		Cpxm1
		Gpr20
		Hs3st2
		Ccdc87
		Dab2ip
		Ldb3
		Vipr1
		Elavl3
		Metrn
		Defb25
		Garem2
		Dhrs11
		Thpo
		Vsir
		1700012B09Rik
		Slc12a5
		Tmem255b
		Begain
		Sptbn2
		Zfhx3
		Dlgap4
		Map2
		G430095P16Rik
		Fa2h
		Pola2
		Adgrf3
		Grin2b
		Spag16
		Crispld2
		Qrsl1
		4933430I17Rik
		Dok7
		Sox10
		Hoxc10
		9930012K11Rik
		C77080
		Mmp16
		Plekha2
		Elmo1
		Carmil2
		Duox1
		Tnk2
		4930404N11Rik
		Agrn
		Tlr5
		Grin1
		Gabrq
		Nfatc2
		Dnah2
		Leng9
		Akr1cl
		Fkbp6
		Krt1
		Jph3
		Pxt1
		Xaf1
		Wdr83
		Fbxl21
		Crygn
		Rnf208
		Polr2l
		Atp11a
		Epdr1
		Hoxa4
		Gipc3
		Lhfpl5
		Hes2
		Irx2
		Tubb3
		Fam160a1
		Acrbp
		Adcy1
		Fthl17f
		Tnfsfm13
		Ccdc122
		Neurog3
		Tbkbp1
		Fyb2
		Stard5
		Rfx4
		Dbx1
		Bst2
		Dip2c
		1700003F12Rik
		Nacc2
		Sall2
		Catip
		Fsip1
		Vamp5
		Lin54
		Dhtkd1
		Il11
		Nek5
		Cyb561
		Tph1
		Tekt4
		Adamtsl5
		Ddx43
		Trp53rka
		Myo7a
		Fgfr4
		Lpar3
		Pld5
		Enkd1
		Pla2g3
		Plb1
		Aplp1
		BC026585
		Clca4b
		Gem
		Aldh1b1
		Cyp4f13
		Atp8b3
		Rps6kl1
		Grtp1
		Nt5e
		Camk2a
		Trim36
		Plpp6
		Mxra8
		Shh
		Fbxl2
		E2f6
		Epha8
		Slc6a11
		Rsph6a
		Rufy4
		Etv2
		Esrrb
		Deup1
		Kdelr3
		Cdh15
		Foxg1
		Gm8444
		Nmur2
		Pbxip1
		Fam32a
		Noxa1
		Prkcg
		Phlda2
		Cyp11a1
		Ppp1r1a
		Tgm2
		Rem1
		Cldn7
		Zc2hc1c
		Stxbp3
		Slc7a11
		Saa2
		Tgfb1i1
		Wnt3
		Gata4
		Slc25a20
		Chrd
		Lsm6
		Dlk1
		Sybu
		Rad21l
		Fbxo41
		Gja8
		Mroh5
		Bmper
		Gpr4
		Mlc1
		Ripor3
		Babam1
		Adssl1
		Stum
		Mtmr2
		Hoga1
		Iws1
		Otos
		Ppara
		Nrros
		Fgl2
		4933407L21Rik
		Pklr
		Chrng
		Piezo2
		Smpd5
		Myt1
		Pou4f1
		Ryr1
		Ly6g5c
		4430402I18Rik
		Slc6a20a
		Nr4a1
		Rrp12
		Chrnb4
		2200002J24Rik
		Parvb
		Ndufaf8
		Tcirg1
		Arhgap20
		Arsi
		Lancl3
		Ahrr
		Hps4
		Aire
		Impact
		Prlhr
		Pde8b
		Apobec2
		Col22a1
		Cthrc1
		Galnt6
		Mapkapk3
		Crocc2
		Tfap2e
		Carmil3
		Slc9b2
		Spata6
		Dlec1
		Cacna2d2
		Scnn1g
		Stk33
		Prkaa1
		Mcam
		Pycr1
		Zfp469
		Rbm10
		Tha1
		Gpr179
		Rab11fip1
		Pop5
		Cmtm3
		Hdac9
		Synpo
		Tnni1
		Zfp354b
		Grm2
		Kcnk10
		Tmem190
		Atp8b2
		Bbc3
		Tfcp2l1
		Plekha6
		Nmnat3
		Acbd4
		Lhx1
		Jazf1
		Hpca
		Foxd2
		Zfp251
		Ccnd2
		Itpr1
		Dlx6
		Adgra2
		Cdc42se1
		Ccdc120
		Zfp456
		Dhx29
		Vill
		Ankrd29
		Wbscr17
		Gm8439
		Apoc1
		Rab19
		Pltp
		Slc16a3
		Gpr88
		Ooep
		Ncs1
		Olfml3
		Slc37a3
		Fgfr3
		1600002K03Rik
		Ism2
		1700019N19Rik
		Rrh
		Map3k20
		Csrp3
		Sstr4
		Spata4
		Mesp2
		Rgp1
		Fosl2
		Gdf15
		Col1a2
		Skiv2l2
		Hgh1
		Fam83f
		Rnf26
		Xpr1
		Timp3
		Meis3
		Hcst
		Srrd
		Bpifa2
		Lyl1
		Atoh7
		Samd4
		Sowaha
		Chst10
		Pax3
		Bhlhe23
		Shc4
		Krt72
		Zfp995
		Tex48
		Hmx2
		Kcnf1
		Aldh3b3
		Slit3
		Tmc6
		Itih5
		Cilp2
		Gm10964
		Adprhl1
		Cpxm2
		Grb7
		Ptprn2
		Rsad2
		Adamts6
		Rasl12
		Arhgef4
		Cplx1
		Spns2
		Vwc2
		Aebp1
		Rasgef1c
		Ptges
		Lrch1
		4932438H23Rik
		Glipr1l1
		Zfp583
		Aqp5
		Zfp729a
		Hps5
		Lrrc9
		Me1
		Tmem221
		Erbb3
		Hoxc13
		Exoc4
		Epop
		Nxf7
		Kcnab2
		Pcolce
		1700016H13Rik
		C330018D20Rik
		Dclk3
		Saa3
		Mecom
		Cabp4
		Ccna1
		Morn3
		Osbp2
		Rcsd1
		Fitm1
		Prr13
		Cers4
		Atoh1
		Gfpt2
		BC048679
		Pamr1
		Scnn1a
		Cpa5
		Podn
		Stx1a
		Pcsk2
		Ltbr
		Evc
		Bsx
		Barhl2
		Crybb3
		Scube2
		Grhl2
		Ccs
		Mrps21
		Dnajb8
		Ubl4a
		Pla2r1
		Nanos3
		Ppt1
		Wisp1
		Igsf6
		Mei4
		Lrfn3
		Fndc11
		Slc44a5
		Prss35
		Stac2
		Wnt8a
		Prr7
		Reps2
		Dgkg
		Kctd17
		Slc2a5
		Pik3ap1
		Zmat4
		Flot1
		Fn3k
		Il20ra
		Ulk2
		Irx3
		Trpm5
		Catsperz
		Susd2
		Ogdhl
		Gdf7
		Dgkz
		Btbd19
		Gstm4
		Clptm1l
		Cd248
		Ccdc105
		Cdh20
		Coro6
		Drd2
		Vti1a
		Bnc1
		Clstn2
		Prkcb
		Npy4r
		Fgfrl1
		Plekhg5
		Car5b
		Nek9
		Agap2
		Kcnc2
		Dydc2
		Slc18a2
		Tex38
		Nfe2
		Fads6
		Dmrt3
		Mcf2l
		Trim66
		Hormad2
		Atf1
		Rnf150
		Trip6
		Lrcol1
		Dnajc25
		Ccdc113
		2810021J22Rik
		Ccbe1
		Lrrc74b
		Akap6
		Hexa
		Tctex1d4
		Sars
		Celsr1
		Unc5a
		4930550C14Rik
		Rimkla
		Hapln2
		Tdrd12
		Sim2
		Efna4
		Chac1
		Zfp641
		Chrm3
		Ermn
		Slc39a14
		Asb8
		P2rx6
		Cep44
		Zdhhc6
		Adcy2
		Capn12
		Atcay
		Tfap2c
		Fbln2
		Mlf1
		Bfsp1
		Krt2
		Clstn3
		4930562C15Rik
		Yjefn3
		Edc3
		F3
		Zfp871
		Rasal1
		Mfsd2b
		Kcnh7
		Pld6
		Gla
		Sssca1
		Wnt1
		Elane
		Gstp1
		Aqp8
		Kcna1
		Slc25a22
		Nags
		Foxp2
		Ltbp2
		Slc44a3
		Rnf32
		Tes
		Gsx2
		Nfkbid
		Pagr1a
		Gpr6
		Mapk11
		Aldh2
		Thrb
		Evc2
		Bbs1
		Fam83a
		Slc26a10
		Nav1
		Jak3
		Agt
		Uchl4
		Pcsk1n
		Syt13
		Bhlha15
		Rdh8
		Tbc1d24
		Sall4
		Gm10308
		Madcam1
		Mc3r
		Nrp1
		Sync
		Sfrp4
		Metrnl
		Col8a2
		Rab37
		Grid1
		Snx31
		Pcbd1
		Rarg
		Slurp2
		Doc2a
		Unc13a
		Rgs17
		Pou3f3
		1700011I03Rik
		Gm10775
		Ric3
		Rnf182
		Tal1
		Tmem229b
		Mpped1
		Nthl1
		Col6a1
		Gm26920
		Nxph3
		Man2b1
		Ehhadh
		Slc16a10
		5730596B20Rik
		Gpr25
		Msx1
		Thbd
		Hmx3
		2010107E04Rik
		Ntsr1
		Matk
		Kcnn1
		Gtf2h1
		Atp2a1
		Dpp10
		Dusp22
		Fam166b
		Lmo3
		Nrxn2
		Sh2d5
		Atp8a2
		Cx3cl1
		Chrna4
		Kctd11
		Vdr
		Hmcn1
		Pianp
		Mapk12
		Sgcb
		3830406C13Rik
		Capn5
		Foxs1
		Cckar
		Hspb2
		Slc8a2
		Sirpa
		Ndufb11
		Lhx4
		Gpr152
		Col5a3
		Hrh1
		S1pr5
		Lama5
		C1qtnf5
		Dct
		2210016F16Rik
		Myadml2
		Alpl
		Themis2
		Fbxo8
		Mpg
		Psmb8
		Dnah6
		Sema6b
		Cdh10
		Rcn3
		Cfap58
		Sec14l5
		Cnn1
		Neurl1b
		Gatm
		Prr5
		Adora2a
		2010300C02Rik
		Syt5
		Des
		Eml3
		Bdnf
		Pcyt2
		Defb29
		Grb14
		Tbx1
		Ncan
		Arpc1b
		Tspyl5
		Tspan2
		Adra2b
		Mmgt2
		Abat
		Barhl1
		Duoxa1
		Tfap2a
		Asphd1
		Gmip
		Mia
		Col16a1
		Megf11
		Stbd1
		Stra6
		Ephx1
		Olfml2a
		Capg
		Gm7173
		Cyp2r1
		Fmnl1
		Htr7
		Gm20503
		Egr3
		Cidea
		Micu2
		Dagla
		Paqr6
		Scd3
		Akna
		Blmh
		Tmtc1
		Lrrc66
		Tnfaip2
		Ercc5
		Ndufc2
		Hoxa7
		Col6a2
		Nefh
		Cebpzos
		Fastk
		Svop
		Skap1
		Snai3
		Rab42
		Insl3
		Cd55b
		Papln
		Arg2
		Lypd2
		Hnrnpll
		Fam19a4
		Prss41
		Aldh3b1
		Trim34a
		Tacr1
		Ppp1r3b
		Eif2d
		Amz1
		Gata5
		Pcsk9
		Nkx6-2
		Tmem51
		Smyd5
		Cd72
		Eef1a2
		Rnf224
		Tmem52
		Isg20
		Epha1
		Tas2r119
		Acy3
		Hnrnph2
		Iglon5
		Ntrk3
		Camk1g
		Igsf1
		Srsf12
		Amph
		Gstm6
		Kcna7
		Elfn2
		Abr
		Gpr153
		Samd13
		Sod1
		Zfr2
		H2-K1
		Gm9949
		Susd3
		Kifc3
		Myl7
		H1foo
		Mmp24
		Pcp4l1
		Saal1
		Ccdc63
		Nfam1
		Zfp420
		Dync1li1
		Tesc
		Gm9925
		Ace
		Mtss1
		Hif3a
		Isl2
		Dixdc1
		Phyhd1
		Trim14
		Wbscr28
		Rhbdl1
		Serpinh1
		Gm996
		Tcf7
		Ttll9
		Bdh2
		Bcdin3d
		Tbr1
		Pmvk
		Pdlim4
		Hs3st3a1
		Edn2
		Aldh1l1
		Copz2
		Cmtm5
		Tyk2
		Camkv
		Gba2
		Zfp462
		Pla2g2c
		Slc45a3
		Gnmt
		Cfap43
		Neurod2
		Mcmdc2
		Cd6
		Ltbp4
		Pepd
		4833427G06Rik
		Sos2
		Rtn4ip1
		Fam131c
		Acadvl
		Wdr54
		Nid1
		Ydjc
		Lrrc71
		Etnk2
		Etfbkmt
		Tepsin
		Fam228a
		Ngrn
		Mfsd13a
		Rab20
		Zim1
		Ip6k2
		Psme1
		Rgs19
		Nynrin
		Mfsd7c
		Tnnt1
		Fads3
		Ubxn10
		Mc4r
		Sox18
		Lacc1
		Tceal5
		Lingo3
		Gbx1
[truncated: 5,547 more rows]
